# Supplementary material for: Comprehensive evaluations of individual discrimination, kinship analysis, genetic relationship exploration and biogeographic origin prediction in Chinese Dongxiang group by a 60-plex DIP panel
Source: Hereditas. 2023 Mar 29;160:14. doi: 10.1186/s41065-023-00271-2 (PMC10052841; doi:10.1186/s41065-023-00271-2)
Supplement: Supplementary file 1 — Additional file 1: Supplementary Table I. The detailed information of the target Chinese Gansu Dongxiang group and 33 reference populations. Supplementary Table II. The p values of Hardy-Weinberg equilibrium (HWE) tests of the 57 A-DIPs among Dongxiang group and 33 reference populations. Supplementary Table III. The p values of the LD tests of 57 A-DIPs in Chinese Gansu Dongxiang group. Supplementary Table IV. The insertion and deletion allelic frequencies of 57 A-DIPs in Chinese Gansu Dongxiang group. Supplementary Table V. The forensic parameters (He, Ho, MP, PIC, PD, PE, and TPI) of 57 A-DIPs in Chinese Gansu Dongxiang group. Supplementary Table VI. The accuracies and false positive ratios of full sibling identifications with different LR limits (1, 10, 100, 1000 and 10,000) by 57 A-DIPs system among 13 East Asia populations. Supplementary Table VII. The pairwise FST values between Chinese Gansu Dongxiang group and 33 reference populations. Supplementary Table VIII. The pairwise DA values among Chinese Gansu Dongxiang group and 33 reference populations. Supplementary Table IX. The In values between Chinese Gansu Dongxiang group and 33 reference populations. Supplementary Table X. The confusion matrixes and statistics of the RF, XGBoost, SVM and DT models for the biogeographic origin predictions of the five continents. [file 41065_2023_271_MOESM1_ESM.xlsx]

## Sheet: Supplementary Table Ⅰ
Supplementary Table Ⅰ. The detail information of the target Chinese Gansu Dongxiang group and 33 reference populations.
Number	Population	Abbreviation	Location	Linguistic family	Sample size	Continent	Reference
1	Gansu Dongxiang	GDX	Gansu province, China	Altaic	233	East Asia	This study
2	Hainan Li	HNL	Hainan province, China	Sino-Tibetan_Sinitic	279	East Asia	[1]
3	Hainan Han	CHH	Hainan province, China	Sino-Tibetan_Sinitic	200	East Asia	[2]
4	Chengdu Han	CDH	Chengdu city, China	Sino-Tibetan_Sinitic	193	East Asia	[2]
5	Guangdong Han	GDH	Guangdong province, China	Sino-Tibetan_Sinitic	171	East Asia	[2]
6	Hunan Han	HNH	Hunan province, China	Sino-Tibetan_Sinitic	397	East Asia	[3]
7	Yunnan Miao	YNM	Yunan province, China	Sino-Tibetan_Sinitic	210	East Asia	[4]
8	Beijing Han Chinese	CHB	Beijing city, China	Sino-Tibetan_Sinitic	103	East Asia	[5]
9	Southern Han Chinese	CHS	Southern China	Sino-Tibetan_Sinitic	105	East Asia	[5]
10	Xishuangbanna Dai Chinese	CDX	Xishuangbanna, China	Tai-Kadai	93	East Asia	[5]
11	Tokyo Japanese	JPT	Tokyo, Japan	Japonic	104	East Asia	[5]
12	Ho Chi Minh Kinh	KHV	Ho Chi Minh City, Vietnam	Austroasiatic	99	East Asia	[5]
13	Sherpa	SP	Dingjie County, Shigatse, Tibet Autonomous Region	Tibeto-Burman	628	East Asia	[6]
14	African Caribbean in Barbados	ACB	Barbados	African other	96	Africa	[5]
15	African Ancestry in Southwest US	ASW	Southwest United States	African other	61	Africa	[5]
16	Esan in Nigeria	ESN	Nigeria	Niger-Congo	99	Africa	[5]
17	Gambian in Western Division-Mandinka	GWD	Western Division, The Gambia	Niger-Congo	113	Africa	[5]
18	Luhya in Webuye, Kenya	LWK	Webuye, Kenya	Niger-Congo	99	Africa	[5]
19	Mende in Sierra Leone	MSL	Sierra Leone	Niger-Congo	85	Africa	[5]
20	Yoruba in Ibadan, Nigeria	YRI	Ibadan, Nigeria	Niger-Congo	108	Africa	[5]
25	Utah residents with Northern and Western European ancestry (France)	CEU	Utah	European other	99	Europe	[5]
26	Finnish in Finland	FIN	Finland	Uralic	99	Europe	[5]
27	British in England and Scotland	GBR	England and Scotland	Indo-European	91	Europe	[5]
28	Iberian populations in Spain	IBS	Iberian, Spain	Indo-European	107	Europe	[5]
29	Toscani in Italy	TSI	Toscani, Italy	Indo-European	107	Europe	[5]
30	Bengali in Bangladesh	BEB	Bengali, Bangladesh	Indo-European	86	South Asia	[5]
31	Gujarati Indian in Houston,TX	GIH	Houston, TX	Indo-European	103	South Asia	[5]
32	Indian Telugu in the UK	ITU	United Kingdom	Dravidian	102	South Asia	[5]
33	Punjabi in Lahore,Pakistan	PJL	Lahore, Pakistan	Indo-European	96	South Asia	[5]
34	Sri Lankan Tamil in the UK	STU	Sri_Lankan, Tamil, United Kingdom	Dravidian	102	South Asia	[5]
21	Colombian in Medellin, Colombia	CLM	Medellin, Colombia	American other	94	America	[5]
22	Mexican Ancestry in Los Angeles, California	MXL	Los Angeles, California	American other	64	America	[5]
23	Peruvian in Lima, Peru	PEL	Lima, Peru	American other	85	America	[5]
24	Puerto Rican in Puerto Rico	PUR	Puerto Rico	American other	104	America	[5]
[1] Fan, H., He, Y., Li, S., et al. (2021). Systematic Evaluation of a Novel 6-dye Direct and Multiplex PCR-CE-Based InDel Typing System for Forensic Purposes. Front Genet 12, 744645, 10.3389/fgene.2021.744645.
[2] Liu, J., Du, W., Jiang, L., et al. (2022). Development and validation of a forensic multiplex InDel assay: The AGCU InDel 60 kit. Electrophoresis 43, 1871-188110, 1002/elps.202100376.
[3] Fang, Y., Zhao, C., Jin, X., et al. (2022). Genetic characterization evaluation of a novel multiple system containing 57 deletion/insertion polymorphic loci with short amplicons in Hunan Han population and its intercontinental populations analyses. Gene 809, 146006, 10.1016/j.gene.2021.146006.
[4] Chen, X., Nie, S., Hu, L., et al. (2022). Forensic efficacy evaluation and genetic structure exploration of the Yunnan Miao group by a multiplex InDel panel. Electrophoresis,43, 1765-1773, 10.1002/elps.202100387.
[5] Auton, A., Brooks, L.D., Durbin, R.M., et al. (2015). A global reference for human genetic variation. Nature 526, 68-74, 10.1038/nature15393.
[6] Wang, M., Du, W., Tang, R., et al. (2022). Genomic history and forensic characteristics of Sherpa highlanders on the Tibetan Plateau inferred from high-resolution InDel panel and genome-wide SNPs. Forensic Sci Int Genet 56, 102633, 10.1016/j.fsigen.2021.102633.

## Sheet: Supplementary Table Ⅱ
Supplementary Table Ⅱ. The p values of Hardy-Weinberg equilibrium (HWE) tests of the 57 A-DIPs in Chinese Gansu Dongxiang group and 33 reference populations.
Chromosome	Locus	East Asia														South Asia						Africa								Europe						America
		GDX	HNL	CHH	CDH	GDH	HNH	YNM	CDX	CHB	CHS	JPT	KHV	SP		BEB	GIH	ITU	PJL	STU		ACB	ASW	ESN	GWD	LWK	MSL	YRI		CEU	FIN	GBR	IBS	TSI		CLM	MXL	PEL	PUR
Chr1	rs10607699	0.43236	0.18535	0.23748	0.51847	0.40857	0.45076	1	0.83098	0.36535	0.8217	0.81064	0.52282	0.81049		0.47111	0.83704	0.05538	0.82661	0.67029		0.4569	0.56757	0.80693	0.83926	0.6623	0.48439	0.03961		0.68925	0.0156	0.67438	0.04324	0.32188		0.8161	0.44737	1	0.69268
	rs3067397	0.25126	0.49953	0.32872	0.0074	0.59086	0.54775	0.11875	1	0.49505	1	0.68649	1	0.16887		1	0.65413	1	1	0.29346		0.23669	0.56701	0.14569	1	0.7583	1	1		0.38404	0.22287	0.67489	0.83815	0.69752		0.82702	0.70872	0.70012	0.54451
	rs59841142	0.59129	0.02948	0.25723	0.77317	0.75631	0.92036	0.76578	1	0.84441	0.32786	0.07496	0.54243	0.92205		0.78653	0.80996	0.66467	0.30979	1		1	1	-	1	1	-	-		0.19886	1	0.54673	0.26896	0.02272		1	0.66574	0.31237	0.3494
	rs67487831	0.22427	0.04406	0.88096	0.09863	0.7442	0.53202	0.7784	0.67232	0.16829	1	1	0.14276	0.44689		0.81003	0.29402	0.83621	0.40679	0.08169		1	1	0.20928	1	1	0.49336	0.36128		0.05246	0.29587	0.66819	0.83387	0.29538		1	0.57129	0.47099	0.81881
	rs71852971	0.68036	1	0.15327	0.7477	0.02063	0.58113	1	0.64205	0.26425	1	0.52638	0.28751	0.02489		1	0.27422	1	0.41866	0.23305		0.61742	0.10024	0.40238	0.62121	1	1	0.20807		0.49208	0.24681	0.81476	1	0.53168		0.20741	1	0.47156	0.6906
Chr2	rs11277697	0.56937	0.58777	0.21235	1	0.47284	0.1189	0.32997	0.22171	1	0.52887	0.63106	0.37004	0.80869		0.65833	0.4222	0.05432	1	0.20453		1	1	0.8343	0.63856	0.1575	0.34926	0.84102		1	0.05853	0.09299	1	0.10856		0.22053	0.45939	0.82462	0.1704
	rs113011930	0.29552	0.9035	0.88827	0.19652	0.76003	0.7609	0.70081	0.21275	0.23471	0.56129	0.43848	0.53967	0.20905		1	0.68803	0.37471	0.51504	0.0656		1	1	1	1	-	1	1		1	1	1	0.09899	1		1	1	1	1
	rs146875868	0.7816	0.29678	0.18628	0.77453	0.43905	0.83892	0.14947	0.83075	0.01864	0.83888	0.84583	0.68922	0.11152		0.46348	0.42071	1	0.19101	0.79874		1	1	-	1	1	-	-		0.68832	0.74023	0.45273	0.2322	0.26918		0.06207	1	0.42825	0.04096
	rs34076006	0.35926	0.90328	0.39476	0.3877	0.44715	0.19052	0.01571	0.09655	1	0.84504	0.42071	0.22515	0.93589		0.82305	0.34791	0.82624	1	0.50082		1	1	1	1	1	-	-		1	0.13555	1	0.73275	0.03228		0.45918	0.5864	0.82473	0.41736
Chr3	rs10590825	0.06791	0.54234	0.20444	0.77254	0.75998	0.00934	0.2421	0.53476	0.84345	0.4276	0.8393	0.84025	1		0.82604	0.69118	0.54949	0.15659	0.41968		1	0.44077	0.42117	1	1	0.00057	1		0.06884	0.52801	0.82282	0.10814	0.32054		1	0.79319	0.7812	0.32929
	rs145191158	1	0.54307	0.66949	0.4722	0.64838	0.91974	0.37842	0.64873	0.69571	0.56348	0.69215	0.42152	0.93667		0.05025	1	0.32702	0.83023	0.1176		1	1	-	-	1	-	-		0.34687	1	0.04259	0.27124	0.18666		0.76344	0.67268	0.62988	0.0098
	rs66477007	0.11312	0.6899	0.45118	0.86656	1	0.66398	0.64665	0.63556	0.67081	0.66118	0.66897	0.5267	1		1	0.65804	0.83928	1	0.42248		0.54675	0.75822	1	0.54803	0.68449	1	0.29203		0.00572	0.05082	0.59385	0.2322	0.49239		0.48287	1	0.51227	1
Chr4	rs145577149	0.68162	1	0.57174	0.8822	0.24726	1	0.64218	0.6655	0.5314	0.31986	0.06459	0.53861	0.62808		0.61778	0.28948	0.82428	0.38987	1		0.82878	1	0.3625	0.08333	0.39216	0.26562	0.27313		0.83089	1	0.30714	0.42482	0.37275		0.43506	0.8045	0.0746	0.33832
	rs3064355	0.43514	0.33449	0.67401	0.88423	0.87714	0.68164	0.25761	0.83524	0.16832	1	0.30968	1	0.0001		0.2831	0.07815	0.68942	0.42059	0.42338		0.09827	1	0.68798	0.33122	0.31868	0.82842	0.43393		0.10774	0.68867	0.67703	0.33042	1		1	0.62334	1	1
	rs35309403	0.78782	0.19728	0.29262	0.02221	0.74416	0.26624	0.33674	0.24533	1	0.04022	0.40667	0.65522	0.68216		0.1196	1	0.49354	0.05143	0.49349		1	0.60937	0.15913	0.43536	0.30468	0.5147	0.01075		0.81444	0.59829	0.8096	0.64853	0.4182		0.40827	0.20512	1	0.6682
	rs3834231	0.42397	1	1	0.62638	0.49841	1	0.32527	1	0.19044	0.83406	0.63739	0.40917	0.33433		0.50493	0.83715	0.11818	0.81628	0.42374		0.21777	0.30819	0.68286	0.84567	0.31721	0.35676	0.42908		0.42388	0.83302	0.38088	0.16453	0.25579		0.82858	0.74231	1	0.6867
Chr5	rs1160980	0.882	0.29953	0.13916	0.53017	0.74272	0.05103	0.1752	0.06725	0.68917	1	0.82369	0.5122	0.38857		0.52296	0.5529	0.31102	1	0.00309		0.82677	0.79016	0.67068	0.24057	0.29354	0.23002	0.40214		1	0.84109	0.24936	0.4064	0.83859		0.01789	0.59918	1	1
	rs66595817	0.24746	0.14907	0.33574	0.48974	0.74681	0.63958	0.67296	0.60045	0.66703	0.82466	0.48052	1	0.2415		0.18525	0.15291	0.54969	1	0.53278		0.06445	0.43026	0.00839	1	0.5941	1	1		0.15695	0.22992	0.67695	0.33239	0.55842		0.81597	0.15398	0.21594	0.43588
Chr6	rs112879447	1	1	1	0.88466	0.6335	0.15426	0.15903	0.67611	0.55516	0.8399	1	0.54553	0.62286		0.28596	0.83967	1	0.65284	0.02858		0.82883	0.44017	0.54568	0.70305	1	0.28171	0.83929		0.68966	0.10675	0.52956	0.69795	0.84511		0.41386	0.7957	1	0.69522
	rs60867863	0.5142	0.80945	0.39531	0.77304	0.75832	0.19301	0.64273	0.03688	0.32296	0.55704	0.84583	1	0.10889		0.75276	0.63464	0.01204	0.40493	1		1	1	-	-	1	-	-		1	1	0.04063	1	0.27789		0.68451	0.6664	0.81551	0.2431
	rs79225518	0.79301	0.62886	0.00684	0.66545	0.35772	0.92068	0.8877	1	0.01663	0.33273	0.32727	0.22556	0.52381		1	0.61799	0.44167	1	0.06746		1	1	1	1	1	1	1		0.02877	0.61243	0.72738	0.55609	0.45591		0.20812	0.17366	0.76022	0.34945
Chr7	rs142221201	0.20176	0.41259	0.75236	1	0.59267	0.56421	1	1	0.44343	0.12833	1	0.81786	0.50605		0.68767	0.48514	0.20559	1	0.51169		0.05915	0.67563	0.77437	1	0.49798	1	0.64628		0.34333	1	0.32037	0.38026	0.12298		0.39299	1	0.44523	0.02828
	rs151335218	0.59898	0.89829	0.20266	0.76411	0.63878	0.68592	0.11715	1	0.43489	0.00953	0.23696	0.13857	0.68958		0.28417	0.63439	0.41797	0.14307	0.29479		0.65905	0.79123	0.0646	0.1312	0.42125	0.14013	0.19829		1	0.31444	0.29282	0.56275	0.69183		1	1	0.64667	0.82315
	rs3217112	0.41663	1	0.2454	0.11435	0.62383	1	0.72274	1	0.16664	0.678	0.69177	0.26765	0.03678		1	0.08484	0.76096	0.05853	1		0.28479	1	0.68834	0.04087	1	0.71493	0.68803		0.68656	1	1	1	0.12528		1	0.74231	0.05982	0.73172
	rs67426579	0.69011	0.81084	0.39254	0.777	1	0.83884	0.39958	0.8354	0.84349	0.43549	0.51955	0.04457	0.51842		0.62079	0.26583	0.81934	0.11197	0.11837		0.22587	0.74793	0.28924	1	0.73012	0.27738	0.78588		0.44645	0.25412	1	1	1		0.01043	0.61611	0.38534	1
Chr8	rs57981446	0.08907	1	0.38882	0.47242	0.5431	0.84209	0.20363	0.02171	0.84362	0.01153	0.53867	0.84081	0.43184		0.25349	0.11927	1	0.34205	0.30718		1	1	-	1	1	-	-		1	0.26175	0.59144	0.67019	0.73108		0.46991	0.61133	0.64016	0.44763
	rs60564093	0.17665	0.21758	0.76843	1	0.27205	0.51947	1	0.1386	0.54817	0.69134	1	0.15367	0.74952		0.66559	0.68722	0.16526	1	0.69624		0.83066	0.7977	0.42287	0.70931	1	0.36269	0.44557		0.83559	0.31069	0.3797	0.44014	0.15556		0.83832	0.02493	0.12893	0.84362
	rs67365630	0.23769	0.15281	0.88738	0.8844	0.44615	0.54532	0.77741	0.83609	0.84373	0.24121	0.14727	0.16434	0.53107		0.66289	0.31788	1	0.83266	0.69239		0.74469	1	0.72921	0.39735	0.72835	0.51257	1		0.84081	0.68356	1	0.84645	0.84396		0.41034	0.59454	0.16258	0.04758
Chr9	rs35464887	0.68487	0.25965	0.05044	0.66585	0.02563	1	0.78091	0.53521	0.32846	0.32872	1	0.09981	0.68943		0.12368	0.40265	0.44393	0.80431	0.095		0.83685	0.30386	0.68268	0.57129	0.84112	0.66644	0.31836		1	0.0706	0.48063	0.52992	1		0.40287	0.07698	0.66408	0.68674
	rs5897566	0.78739	0.01005	0.21573	0.34154	0.6119	0.82573	0.62716	0.15168	0.01866	0.3002	0.80041	0.52249	0.12744		0.35666	0.42144	0.18998	0.82372	0.01426		0.38765	1	0.48273	0.70083	0.25393	1	1		0.23306	1	0.64564	0.41603	0.22773		0.40665	0.0772	0.27554	0.69926
	rs67405073	0.89213	0.11754	1	0.46558	0.87627	0.83925	1	0.39886	0.42175	0.01882	0.07856	0.29286	0.91016		1	1	0.41693	0.40595	0.21665		0.06593	0.14005	0.51439	0.27719	0.78967	0.4618	0.78623		0.39425	0.38117	0.53244	0.23175	0.83232		0.04156	1	0.2661	0.52421
	rs76158822	0.28933	0.05442	1	0.47369	0.53634	0.32311	0.07217	0.30077	1	0.43277	0.68617	1	0.39953		0.75266	0.16324	0.18449	1	1		1	1	-	1	1	1	-		1	0.57261	1	0.33977	1		0.0389	0.5994	0.49847	0.3708
Chr10	rs140683187	0.40799	1	0.03004	1	1	0.8279	0.71832	0.01697	1	0.02019	0.84316	1	0.43018		0.6623	1	0.10331	0.83424	0.20046		0.1456	0.01616	0.53962	0.70146	0.31844	0.51635	1		0.53785	0.00911	0.83039	1	0.24451		0.14795	0.80493	1	0.69208
	rs34287950	0.79333	0.62889	0.75856	0.36954	0.3172	0.59258	0.76236	0.65516	0.02993	1	0.40768	0.05238	0.10882		1	0.249	0.11642	0.18493	0.04925		0.11855	1	0.68581	1	0.34263	1	0.20885		1	1	1	0.14834	0.71044		0.55961	1	0.82943	0.75364
	rs5787309	0.05016	1	0.19881	0.15005	0.87704	0.84079	0.33261	0.26658	0.55197	0.019	0.07624	0.83331	7e-05		0.17715	1	0.12723	0.5471	0.28849		1	0.79142	0.14915	0.6902	0.53483	1	0.10357		0.35537	0.01383	0.03507	0.78916	1		0.83042	0.20535	0.61889	0.58223
Chr11	rs3076465	0.04926	0.27713	0.77724	1	0.75652	0.84367	0.38617	0.14572	1	0.43677	1	0.04117	0.63416		0.01881	0.06967	0.8407	0.54125	0.69305		1	0.26892	0.59411	0.70268	1	1	1		0.21813	0.28923	0.28331	0.6986	0.84312		0.40396	0.10694	1	0.55467
	rs67100350	1	0.90497	0.05159	1	0.41886	0.20337	0.11211	0.67273	1	0.53689	0.66783	0.83622	0.75646		0.75752	0.448	0.45367	1	1		0.83354	1	0.02732	0.1868	0.68602	0.2787	0.84646		0.31989	0.75127	0.75986	0.76903	0.14991		0.67785	1	0.34324	1
	rs769299	0.41168	0.90488	0.77483	0.29038	0.2723	1	0.57837	0.2972	1	1	1	1	0.01444		0.517	0.84373	0.84465	1	0.32527		1	0.61519	0.53932	0.85152	1	0.66391	0.44891		0.82323	0.84037	0.8343	0.67759	0.29622		0.67719	0.35077	1	1
Chr12	rs145941537	0.68066	0.39993	0.54083	0.34999	0.14255	0.80803	0.70786	0.18414	0.8328	0.00216	1	0.08166	0.41914		0.66471	0.84382	0.5398	1	0.0011		0.40108	0.79935	1	0.25265	1	1	1		1	0.29542	1	0.11988	1		0.67789	1	0.7882	0.3311
	rs67264216	0.16044	0.27312	0.43332	0.6247	1	0.51007	0.48519	0.64049	0.64666	0.66026	1	0.40352	0.67608		0.81294	0.3013	0.67059	0.52256	0.35282		0.22655	0.20515	0.31317	0.17867	0.84048	0.66264	0.70277		1	0.84066	0.20778	0.84521	0.30755		0.18218	1	1	0.13858
	rs67939200	0.57593	0.63102	0.14805	0.46093	0.51932	0.13712	0.40568	0.03898	1	0.69013	1	0.42776	0.75114		1	1	0.36589	0.44317	0.40915		1	0.26551	0.79727	0.81436	0.37996	0.18043	0.50164		0.70104	0.15327	0.22739	0.25488	1		0.77683	0.28772	0.51265	1
Chr13	rs35065898	0.5926	0.90201	0.66898	0.66421	0.43388	0.37015	0.02203	0.30192	0.84342	0.84432	0.84666	0.82696	0.29173		0.51344	0.69269	0.8378	0.63734	1		0.17075	1	0.26219	1	0.55001	0.72738	0.27544		1	1	0.17819	0.64293	0.49489		1	0.76856	0.78393	0.13221
	rs35453727	1	0.6321	0.5579	0.35983	0.64486	0.17605	0.88545	1	0.42043	0.22242	0.84318	0.54798	0.36304		0.72582	0.65137	0.81988	0.39015	0.47371		0.34671	1	0.0316	0.3871	0.18098	1	0.21276		1	0.20499	0.75865	1	0.20843		0.70848	0.43425	0.5884	0.76484
Chr14	rs561160795	0.2171	0.71539	1	0.66641	0.75932	0.47978	0.03563	0.08796	0.69219	1	0.17569	0.00517	0.57425		0.65316	0.29706	1	1	0.08277		1	0.60347	1	0.0858	0.49003	0.74547	0.20583		0.05673	0.11656	1	0.35177	1		0.27354	0.59904	0.82767	0.21376
	rs61490765	0.42931	0.136	0.08524	0.88566	0.445	1	0.09828	0.52641	0.3226	0.12196	0.02894	0.42326	0.05436		1	1	0.29566	0.04256	1		0.41647	0.30609	0.682	0.70276	0.67509	0.04608	0.84063		0.68004	1	0.83397	0.15505	0.8465		1	0.80518	0.07515	1
Chr15	rs10626599	0.79245	0.70718	0.56081	0.30918	0.128	0.08775	0.78092	0.13758	0.23781	0.07663	1	0.20173	0.01238		1	0.07553	0.54846	0.68285	0.23949		0.68344	1	0.8406	1	1	0.51782	0.84775		0.30528	0.83744	1	0.44033	0.19574		0.39686	0.80502	0.51781	0.845
	rs34419736	1	1	0.47545	1	0.41866	0.60445	0.01708	1	0.8406	0.83794	0.00319	0.68805	0.32863		0.63728	0.04159	0.68073	0.83347	0.29123		0.62934	0.4925	1	0.01144	0.53691	0.05054	1		0.0041	0.6885	1	1	0.56263		0.83006	1	1	0.42915
	rs34421865	0.79006	0.53231	0.88281	0.76453	1	0.74774	0.49473	0.83184	0.68685	1	0.84641	0.65693	0.7477		0.80487	0.64695	0.01028	0.47323	0.79828		1	0.42953	0.33031	0.69435	0.72809	1	0.22689		0.33482	0.23419	0.61075	0.48309	0.24419		0.83513	0.3104	1	1
	rs66739142	0.18941	0.39687	0.15798	1	0.75846	0.61207	0.33368	0.2046	0.23532	0.23019	0.42741	1	0.67962		0.80361	0.02342	0.82504	0.6138	1		0.49342	1	1	0.09102	1	1	1		0.76423	0.69092	0.12624	0.58106	0.80844		0.4812	0.432	1	0.05506
	rs77635204	0.69357	1	0.77563	0.08514	0.03271	0.68971	0.67272	0.68105	0.22555	0.43694	0.07623	0.8412	0.93425		0.37781	0.35025	0.51145	0.54897	0.3937		1	1	1	-	1	-	1		0.246	0.0587	0.70147	0.59372	1		0.07162	0.69001	1	0.46656
Chr16	rs145010051	0.29546	0.47391	0.39332	0.15229	0.87927	0.91981	0.40615	1	0.23555	0.08116	0.43967	0.68617	0.73226		1	0.00461	1	1	1		1	-	-	-	-	-	-		-	1	-	-	-		1	-	-	1
Chr17	rs72031009	0.23839	0.71101	0.66261	1	0.64861	0.9197	0.88729	0.37074	0.69195	0.32551	0.24351	1	0.51846		0.30464	1	0.40004	0.31003	0.20653		0.57851	1	0.57208	0.35279	1	0.28448	1		1	1	0.68499	0.11095	0.75816		0.33374	0.52708	0.62015	0.4459
Chr18	rs77206391	0.14678	0.39919	0.3993	0.88626	1	0.48348	0.87877	0.68043	0.69493	0.69184	0.42339	0.22379	0.25169		0.79874	0.56367	0.47517	0.59733	0.81975		0.5399	1	-	1	1	1	1		0.41498	0.1568	0.7945	0.75889	0.79109		0.39137	0.80456	0.23191	0.14925
Chr19	rs33971783	0.17099	0.53748	0.77168	0.38018	0.63078	0.35012	0.74476	0.64973	0.4125	0.54042	0.21569	0.5297	0.31483		0.2827	1	0.68944	1	0.53999		0.31571	1	0.40232	0.83698	0.40038	0.83029	0.56216		0.10662	0.83972	0.83462	1	1		0.40195	0.77843	0.14316	0.82394
	rs34529638	0.3223	1	0.62289	0.05651	0.4017	0.00996	0.83445	0.67326	0.8212	0.68476	0.80839	0.67549	0.0056		1	1	0.8418	0.22695	0.69467		1	0.79839	0.22856	1	0.15954	0.18921	0.56794		0.6153	1	0.08772	0.64679	0.19015		0.52303	1	0.80651	1
	rs72085595	0.03105	0.80313	0.84575	0.57268	0.83306	0.63525	0.40724	0.31902	0.35287	0.23668	0.6371	1	0.1347		0.39287	0.83769	0.84233	0.22407	0.41344		0.09933	0.44957	0.59417	1	0.59069	1	1		0.02155	1	1	1	1		1	1	0.56872	1
Chr21	rs538690481	0.58021	0.71986	0.18597	0.36065	0.51429	0.53289	0.48621	0.03328	0.0715	0.42661	0.69724	0.49312	0.36815		0.26439	0.63386	1	0.19325	0.83114		1	1	-	-	1	-	1		1	0.75738	0.21184	0.63078	0.45392		0.63849	1	1	0.18131
Note: Bonferroni correction (p < 0.0009). Gansu Dongxiang, GDX; Hainan Li, HNL; Chinese Hunan Han, CHH; Chengdu Han, CDH; Guangdong Han, GDH;Hainan Han, HNH; Yunnan Miao, YNM; Beijing Han Chinese, CHB; Southern Han Chinese, CHS; Xishuangbanna Dai Chinese,CDX; Tokyo Japanese, JPT; Ho Chi Minh Kinh, KHV; African Caribbean in Barbados, ACB; African Ancestry in Southwest US, ASW; Esan in Nigeria, ESN…

## Sheet: Supplementary Table Ⅲ
Supplementary Table Ⅲ. The p values of the LD tests of 57 A-DIPs in Chinese Gansu Dongxiang group.
Locus	rs10590825	rs10607699	rs10626599	rs11277697	rs112879447	rs113011930	rs1160980	rs140683187	rs142221201	rs145010051	rs145191158	rs145577149	rs145941537	rs146875868	rs151335218	rs3064355	rs3067397	rs3076465	rs3217112	rs33971783	rs34076006	rs34287950	rs34419736	rs34421865	rs34529638	rs35065898	rs35309403	rs35453727	rs35464887	rs3834231	rs538690481	rs561160795	rs5787309	rs57981446	rs5897566	rs59841142	rs60564093	rs60867863	rs61490765	rs66477007	rs66595817	rs66739142	rs67100350	rs67264216	rs67365630	rs67405073	rs67426579	rs67487831	rs67939200
rs10590825
rs10607699	P=0.35752+-0.00478
rs10626599	P=0.94614+-0.00207	P=0.28178+-0.00448
rs11277697	P=0.88386+-0.0035	P=0.06416+-0.00246	P=0.95782+-0.00221
rs112879447	P=0.79089+-0.00388	P=0.93515+-0.0022	P=0.16+-0.00326	P=0.08812+-0.00282
rs113011930	P=0.94218+-0.00231	P=0.26277+-0.00448	P=0.80376+-0.00354	P=0.77069+-0.00402	P=0.76832+-0.00397
rs1160980	P=0.74851+-0.004	P=0.75376+-0.00461	P=0.41089+-0.0046	P=0.04921+-0.00209	P=0.23604+-0.00384	P=0.27455+-0.00405
rs140683187	P=0.90644+-0.00315	P=0.54515+-0.00383	P=0.69188+-0.00464	P=0.30079+-0.00461	P=0.19861+-0.00319	P=0.55604+-0.0054	P=0.37446+-0.00494
rs142221201	P=0.92317+-0.00282	P=0.70139+-0.00489	P=0.19832+-0.00374	P=0.19416+-0.00356	P=0.37931+-0.00451	P=0.42208+-0.00513	P=0.47693+-0.00542	P=0.50228+-0.0052
rs145010051	P=0.7096+-0.00455	P=0.67396+-0.00487	P=0.88564+-0.00308	P=0.73485+-0.0047	P=0.49267+-0.00461	P=0.69465+-0.00447	P=0.13832+-0.00332	P=0.58554+-0.00493	P=0.51446+-0.0047
rs145191158	P=0.44257+-0.00525	P=0.95059+-0.00209	P=0.92109+-0.00274	P=0.81475+-0.00419	P=0.09535+-0.00259	P=0.39356+-0.0048	P=0.86119+-0.00314	P=0.94208+-0.00254	P=0.07901+-0.00266	P=0.1901+-0.00357
rs145577149	P=0.05267+-0.00218	P=0.18921+-0.00332	P=0.43406+-0.00438	P=0.1998+-0.00396	P=0.78307+-0.00422	P=0.31604+-0.00462	P=0.81228+-0.00383	P=0.50129+-0.00499	P=0.42366+-0.00499	P=0.71218+-0.0052	P=0.85396+-0.00347
rs145941537	P=0.9896+-0.00109	P=0.09475+-0.00277	P=0.93515+-0.00218	P=0.02812+-0.00172	P=0.15653+-0.00361	P=0.34455+-0.00465	P=0.84139+-0.00353	P=0.71168+-0.00428	P=0.46564+-0.00507	P=0.02604+-0.00161	P=0.06188+-0.00262	P=0.56+-0.00508
rs146875868	P=0.5301+-0.00462	P=0.10158+-0.0029	P=0.55851+-0.00484	P=0.56673+-0.00538	P=0.64881+-0.00431	P=0.10861+-0.00317	P=0.8297+-0.00387	P=0.26238+-0.00427	P=0.29386+-0.00514	P=0.30941+-0.00456	P=0.11238+-0.0031	P=0.07792+-0.00283	P=0.64099+-0.00493
rs151335218	P=0.39307+-0.00458	P=0.24861+-0.00393	P=0.52733+-0.00543	P=0.77366+-0.00367	P=0.78218+-0.00403	P=0.69257+-0.00429	P=0.64851+-0.00492	P=0.33119+-0.00423	P=0.6205+-0.00559	P=0.44881+-0.00484	P=0.61475+-0.00495	P=0.27802+-0.00397	P=0.68248+-0.0048	P=0.16713+-0.00352
rs3064355	P=0.89554+-0.00313	P=0.76406+-0.00409	P=0.67673+-0.00444	P=0.62703+-0.00451	P=0.76+-0.00403	P=0.29673+-0.00466	P=0.6105+-0.00468	P=0.08941+-0.00255	P=0.48347+-0.00504	P=0.23465+-0.00419	P=0.13683+-0.00341	P=0.53178+-0.0049	P=0.60832+-0.00495	P=0.46257+-0.0047	P=0.08416+-0.0026
rs3067397	P=0.98931+-0.00098	P=0.45743+-0.00499	P=0.58347+-0.00504	P=0.51297+-0.00495	P=0.33396+-0.0044	P=0.37614+-0.00475	P=0.4798+-0.00529	P=0.20634+-0.00442	P=0.0303+-0.00179	P=0.65248+-0.00508	P=0.11257+-0.00308	P=0.58584+-0.0044	P=0.50139+-0.00527	P=0.04277+-0.00197	P=0.27604+-0.00401	P=0.03485+-0.00189
rs3076465	P=0.14475+-0.00343	P=0.00198+-0.00042	P=0.84782+-0.00371	P=0.14436+-0.00343	P=0.21485+-0.00357	P=0.48149+-0.005	P=0.79119+-0.00449	P=0.92802+-0.00229	P=0.76574+-0.00433	P=0.18485+-0.00395	P=0.77901+-0.00404	P=0.73584+-0.00458	P=0.19792+-0.00364	P=0.61168+-0.00472	P=0.1503+-0.00374	P=0.33812+-0.00441	P=0.66634+-0.0049
rs3217112	P=0.76+-0.0036	P=0.35079+-0.00451	P=0.97317+-0.00158	P=0.6705+-0.00475	P=0.96832+-0.0016	P=0.43149+-0.00484	P=0.4901+-0.00562	P=0.43792+-0.00468	P=0.68594+-0.00435	P=0.3497+-0.00451	P=0.58663+-0.00508	P=0.60485+-0.00512	P=0.42168+-0.00446	P=0.94337+-0.00232	P=0.27297+-0.00448	P=0.93248+-0.00268	P=0.61446+-0.00488	P=0.18535+-0.00401
rs33971783	P=0.74495+-0.00413	P=0.33436+-0.00401	P=0.57178+-0.00526	P=0.58129+-0.00464	P=0.10099+-0.00323	P=0.99347+-0.00086	P=0.08168+-0.0025	P=0.51495+-0.00465	P=0.01446+-0.00116	P=0.22495+-0.00413	P=0.30535+-0.00471	P=0.29317+-0.00464	P=0.04079+-0.00203	P=0.94475+-0.00226	P=0.63941+-0.00456	P=0.47614+-0.00461	P=0.41228+-0.00529	P=0.11822+-0.0031	P=0.82337+-0.00376
rs34076006	P=0.28218+-0.00453	P=0.12396+-0.00349	P=0.68703+-0.00409	P=0.53822+-0.00504	P=0.31129+-0.00469	P=0.82505+-0.00348	P=0.36089+-0.00483	P=0.57723+-0.00492	P=0.22644+-0.00403	P=0.99178+-0.001	P=0.98584+-0.00115	P=0.93574+-0.00253	P=0.02366+-0.00161	P=0.32257+-0.00446	P=0.93406+-0.0023	P=0.30475+-0.00504	P=0.89198+-0.00277	P=0.48653+-0.00494	P=0.81535+-0.00403	P=0.93713+-0.00243
rs34287950	P=0.06465+-0.00271	P=0.97802+-0.00138	P=0.53901+-0.00494	P=0.70109+-0.00425	P=0.32653+-0.00424	P=0.37554+-0.00466	P=0.79554+-0.00372	P=0.08931+-0.00233	P=0.30208+-0.00388	P=0.14752+-0.00356	P=0.46347+-0.00524	P=0.49317+-0.00557	P=0.27861+-0.00427	P=0.29515+-0.00469	P=0.32139+-0.00474	P=0.53871+-0.00432	P=0.25198+-0.00408	P=0.15277+-0.0035	P=0.77059+-0.00468	P=0.36386+-0.00498	P=0.54545+-0.00511
rs34419736	P=0.22089+-0.00391	P=0.71079+-0.00404	P=0.91673+-0.00269	P=0.83624+-0.00349	P=0.10743+-0.00334	P=0.99168+-0.00084	P=0.19396+-0.00414	P=0.87446+-0.00309	P=0.60505+-0.00485	P=0.65614+-0.00501	P=0.18881+-0.004	P=0.47673+-0.00453	P=0.08158+-0.00298	P=0.5698+-0.00459	P=0.76059+-0.0044	P=0.99495+-0.00074	P=0.6499+-0.00468	P=0.02851+-0.00172	P=0.90792+-0.00302	P=0.72614+-0.00405	P=0.41703+-0.00482	P=0.2095+-0.00436
rs34421865	P=0.74139+-0.00456	P=0.95287+-0.00176	P=0.52832+-0.00496	P=0.03604+-0.00198	P=0.73554+-0.00411	P=0.31119+-0.00463	P=0.96941+-0.00169	P=0.25663+-0.00422	P=0.06653+-0.00238	P=0.10564+-0.00328	P=0.9198+-0.00254	P=0.44752+-0.00425	P=0.92287+-0.00255	P=0.55376+-0.00548	P=0.21802+-0.00471	P=0.82614+-0.00388	P=0.31069+-0.00431	P=0.09317+-0.00274	P=0.96287+-0.00204	P=0.02455+-0.00181	P=0.91089+-0.00302	P=0.58604+-0.00489	P=0.76535+-0.00426
rs34529638	P=0.79119+-0.00406	P=0.39772+-0.00505	P=0.27178+-0.00471	P=0.70614+-0.00465	P=0.91941+-0.00261	P=0.00317+-0.00054	P=0.47337+-0.00441	P=0.21317+-0.00402	P=0.56861+-0.00445	P=0.06238+-0.00227	P=0.60307+-0.00467	P=0.13782+-0.00357	P=0.11614+-0.00358	P=0.13327+-0.00348	P=0.41198+-0.00524	P=0.22515+-0.00432	P=0.65267+-0.00511	P=0.63762+-0.00482	P=0.90168+-0.00301	P=0.94703+-0.0022	P=0.17545+-0.00372	P=0.55703+-0.00537	P=0.43891+-0.00548	P=0.8798+-0.00301
rs35065898	P=0.3997+-0.00473	P=0.48+-0.00527	P=0.97653+-0.0016	P=0.48455+-0.00516	P=0.19455+-0.00363	P=0.79475+-0.00398	P=0.16901+-0.00416	P=0.10673+-0.00269	P=0.74752+-0.00458	P=0.82574+-0.00385	P=0.38733+-0.00467	P=0.4301+-0.0052	P=0.21525+-0.00342	P=0.77099+-0.00409	P=0.2605+-0.00391	P=0.92812+-0.00262	P=0.74277+-0.00463	P=0.9699+-0.00187	P=0.1795+-0.00413	P=0.54277+-0.00475	P=0.91188+-0.00273	P=0.27257+-0.00447	P=0.83733+-0.00386	P=0.43386+-0.00466	P=0.54+-0.00468
rs35309403	P=0.49257+-0.00565	P=0.94257+-0.00239	P=0.6604+-0.0044	P=0.07574+-0.0025	P=0.38168+-0.00439	P=0.97653+-0.00152	P=0.4896+-0.0055	P=0.61752+-0.00476	P=0.38109+-0.00496	P=0.1797+-0.00398	P=0.92277+-0.00295	P=0.56406+-0.00526	P=0.96505+-0.00197	P=0.42+-0.00506	P=0.3198+-0.00486	P=0.75881+-0.00392	P=0.89614+-0.00334	P=0.42901+-0.00447	P=0.08228+-0.00276	P=0.91089+-0.00268	P=0.65238+-0.00456	P=0.76228+-0.0042	P=0.32386+-0.00484	P=0.43554+-0.00499	P=0.01446+-0.00114	P=0.50386+-0.00427
rs35453727	P=0.8396+-0.00374	P=0.3603+-0.00436	P=0.3899+-0.00534	P=0.21812+-0.00392	P=0.79396+-0.0049	P=0.99267+-0.00082	P=0.54703+-0.0051	P=0.64634+-0.00495	P=0.6499+-0.00492	P=0.38089+-0.00445	P=0.05436+-0.00218	P=0.43901+-0.0051	P=0.61475+-0.00442	P=0.52851+-0.0048	P=0.03356+-0.00182	P=0.38168+-0.00482	P=0.20139+-0.0042	P=0.18515+-0.00389	P=0.01733+-0.00126	P=0.12832+-0.00295	P=0.88673+-0.00319	P=0.65743+-0.00487	P=0.54911+-0.00467	P=0.18653+-0.0046	P=0.73703+-0.00495	P=0.63238+-0.005	P=0.25129+-0.004
rs35464887	P=0.00495+-0.00078	P=0.69485+-0.00475	P=0.37455+-0.00472	P=0.10614+-0.00295	P=0.05901+-0.00255	P=0.14584+-0.00339	P=0.84109+-0.00338	P=0.00248+-0.00051	P=0.99317+-0.00084	P=0.54792+-0.00507	P=0.70762+-0.00397	P=0.86574+-0.00335	P=0.05455+-0.00223	P=0.46347+-0.00546	P=0.29139+-0.00473	P=0.01545+-0.0014	P=0.58139+-0.00524	P=0.94723+-0.00215	P=0.68158+-0.00475	P=0.78812+-0.00415	P=0.05713+-0.00213	P=0.0005+-0.00022	P=0.85554+-0.00371	P=0.84931+-0.00321	P=0.98218+-0.00117	P=0.48327+-0.00492	P=0.43861+-0.00515	P=0.1604+-0.00311
rs3834231	P=0.09703+-0.00279	P=0.17406+-0.00379	P=0.06485+-0.00239	P=0.2795+-0.00462	P=0.9+-0.00338	P=0.64208+-0.00467	P=0.4596+-0.00574	P=0.45089+-0.00501	P=0.22297+-0.00452	P=0.30733+-0.00498	P=0.42139+-0.00495	P=0.42931+-0.00438	P=0.08564+-0.00277	P=0.67802+-0.00484	P=0.14386+-0.0036	P=0.36733+-0.00497	P=0.82881+-0.0037	P=0.09683+-0.00258	P=0.57594+-0.00522	P=0.3495+-0.00461	P=0.7396+-0.0046	P=0.1997+-0.00362	P=0.34158+-0.00441	P=0.85752+-0.00355	P=0.3395+-0.00425	P=0.68782+-0.00471	P=0.28832+-0.00479	P=0.6501+-0.00499	P=0.62436+-0.00464
rs538690481	P=0.62772+-0.00515	P=0.52198+-0.00492	P=0.71277+-0.00432	P=0.9905+-0.00097	P=0.6697+-0.00484	P=0.31267+-0.0042	P=0.49099+-0.00534	P=0.83188+-0.00359	P=0.27772+-0.00418	P=0.14851+-0.00357	P=0.76218+-0.00448	P=0.30515+-0.00509	P=0.96614+-0.00178	P=0.64871+-0.00486	P=0.6798+-0.00456	P=0.34515+-0.00444	P=0.24772+-0.00419	P=0.24634+-0.00468	P=0.32782+-0.00475	P=0.72069+-0.00423	P=0.7801+-0.0043	P=0.01347+-0.00126	P=0.5295+-0.00533	P=0.54485+-0.00494	P=0.09693+-0.00312	P=0.07485+-0.00254	P=0.27931+-0.00455	P=0.93238+-0.00251	P=0.2295+-0.00424	P=0.87921+-0.00316
rs561160795	P=0.22881+-0.0039	P=0.44762+-0.0044	P=0.70366+-0.00491	P=0.90733+-0.00297	P=0.75475+-0.00455	P=0.47624+-0.00555	P=0.95505+-0.00214	P=0.70881+-0.00483	P=0.74861+-0.00443	P=0.44762+-0.0047	P=0.74723+-0.00401	P=0.25119+-0.00457	P=0.86366+-0.00293	P=0.53871+-0.00466	P=0.66653+-0.00444	P=0.22446+-0.00408	P=0.14129+-0.00324	P=0.94416+-0.00228	P=0.63436+-0.00512	P=0.26762+-0.00446	P=0.8499+-0.00325	P=0.76594+-0.0036	P=0.24089+-0.00435	P=0.23733+-0.00469	P=0.11198+-0.0028	P=0.65703+-0.0049	P=0.90426+-0.00296	P=0.9303+-0.00267	P=0.49792+-0.00447	P=0.80257+-0.00405	P=0.66743+-0.00543
rs5787309	P=0.60158+-0.00517	P=0.06248+-0.00288	P=0.40782+-0.00444	P=0.43079+-0.00477	P=0.58188+-0.00518	P=0.88614+-0.00319	P=0.19505+-0.00421	P=0.60525+-0.00448	P=0.39337+-0.00518	P=0.16842+-0.00372	P=0.62505+-0.00411	P=0.31158+-0.00495	P=0.63752+-0.00463	P=0.69317+-0.0042	P=0.87158+-0.00325	P=0.34921+-0.00448	P=0.69525+-0.00442	P=0.95386+-0.00187	P=0.83356+-0.00348	P=0.99723+-0.00056	P=0.44594+-0.00544	P=0.70426+-0.0044	P=0.19673+-0.00393	P=0.51822+-0.00479	P=0.11822+-0.00315	P=0.2903+-0.0041	P=0.38307+-0.00522	P=0.32545+-0.00431	P=0.92119+-0.00293	P=0.49901+-0.00468	P=0.85079+-0.00372	P=0.9004+-0.00319
rs57981446	P=0.44337+-0.00526	P=0.93891+-0.00232	P=0.16723+-0.00355	P=0.69495+-0.00414	P=0.02911+-0.00178	P=0.75475+-0.00406	P=0.18614+-0.00429	P=0.39089+-0.0049	P=0.38267+-0.00434	P=0.0505+-0.00221	P=0.01832+-0.00134	P=0.3403+-0.00466	P=0.45584+-0.00562	P=0.31703+-0.00452	P=0.15683+-0.00391	P=0.08644+-0.00273	P=0.7297+-0.00383	P=0.20267+-0.004	P=0.02465+-0.00148	P=0.78941+-0.0043	P=0.84743+-0.00341	P=0.0103+-0.00101	P=0.22307+-0.00402	P=0.80099+-0.00421	P=0.61703+-0.00531	P=0.14574+-0.00354	P=0.42149+-0.005	P=0.47376+-0.00485	P=0.32505+-0.00479	P=0.18287+-0.00378	P=0.6398+-0.00455	P=0.98188+-0.00127	P=0.70911+-0.00406
rs5897566	P=0.74713+-0.00477	P=0.13713+-0.00341	P=0.20554+-0.00363	P=0.96525+-0.00186	P=0.86703+-0.00352	P=0.54812+-0.00514	P=0.70228+-0.00455	P=0.66733+-0.00415	P=0.85574+-0.00352	P=0.78822+-0.00424	P=0.59891+-0.00462	P=0.36921+-0.00459	P=0.75297+-0.00449	P=0.81792+-0.00404	P=0.44663+-0.00456	P=0.36683+-0.00469	P=0.88792+-0.00284	P=0.36109+-0.00489	P=0.11683+-0.00312	P=0.33554+-0.00421	P=0.50307+-0.0052	P=0.83238+-0.00401	P=0.53931+-0.00533	P=0.28139+-0.00455	P=0.16535+-0.00399	P=0.94653+-0.00241	P=0.14663+-0.00353	P=0.99168+-0.00098	P=0.68663+-0.00502	P=0.96465+-0.00201	P=0.00436+-0.00069	P=0.55723+-0.0047	P=0.6698+-0.00479	P=0.09703+-0.00292
rs59841142	P=0.75178+-0.00436	P=0.41485+-0.0052	P=0.01584+-0.00129	P=0.71653+-0.00459	P=0.01267+-0.00108	P=0.19842+-0.00382	P=0.23386+-0.00407	P=0.23386+-0.00422	P=0.88297+-0.00328	P=0.76178+-0.00447	P=0.53733+-0.00512	P=0.86614+-0.00348	P=0.7705+-0.00456	P=0.5703+-0.00436	P=0.36287+-0.00485	P=0.55366+-0.00467	P=0.23297+-0.00414	P=0.57564+-0.00495	P=0.20713+-0.00385	P=0.78257+-0.00382	P=0.81347+-0.00389	P=0.54455+-0.00444	P=0.91158+-0.00265	P=0.24069+-0.00392	P=0.34119+-0.00486	P=0.14386+-0.00361	P=0.5095+-0.00455	P=0.64248+-0.0046	P=0.01366+-0.00125	P=0.02228+-0.00156	P=0.27792+-0.00459	P=0.34376+-0.00506	P=0.85089+-0.0032	P=0.69525+-0.00448	P=0.80842+-0.00384
rs60564093	P=0.52257+-0.00473	P=0.22762+-0.00425	P=0.54119+-0.00483	P=0.29069+-0.00431	P=0.14446+-0.00319	P=0.99743+-0.00046	P=0.25158+-0.0043	P=0.45624+-0.00488	P=0.30267+-0.00436	P=0.23941+-0.00419	P=0.17733+-0.00374	P=0.92634+-0.00241	P=0.05109+-0.00214	P=0.00178+-0.00038	P=0.64911+-0.00533	P=0.97426+-0.00147	P=0.39921+-0.00532	P=0.10277+-0.00317	P=0.10059+-0.00312	P=0.99792+-0.00045	P=0.88604+-0.00287	P=0.36079+-0.00463	P=0.49584+-0.00418	P=0.28277+-0.00441	P=0.03059+-0.0016	P=0.03752+-0.00183	P=0.11089+-0.0029	P=0.28218+-0.00475	P=0.42861+-0.00472	P=0.14545+-0.00365	P=0.38842+-0.00484	P=0.04228+-0.00202	P=0.24307+-0.00424	P=0.15218+-0.0031	P=0.74347+-0.00408	P=0.05277+-0.0021
rs60867863	P=0.60465+-0.00545	P=0.27149+-0.00525	P=0.41475+-0.00534	P=0.79634+-0.00369	P=0.01446+-0.00125	P=0.44604+-0.00488	P=0.60574+-0.00435	P=0.35822+-0.00419	P=0.57733+-0.00472	P=0.78446+-0.00359	P=0.74267+-0.00395	P=0.78713+-0.00435	P=0.42327+-0.00501	P=0.68931+-0.00478	P=0.47208+-0.00444	P=0.48188+-0.00526	P=0.93158+-0.00266	P=0.96386+-0.00174	P=0.75881+-0.00468	P=0.73752+-0.00496	P=0.43505+-0.00553	P=0.19693+-0.00417	P=0.16347+-0.00348	P=0.53089+-0.00568	P=0.3997+-0.00502	P=0.58901+-0.00443	P=0.19297+-0.00414	P=0.34356+-0.00498	P=0.36297+-0.00437	P=0.20465+-0.00396	P=0.56158+-0.00511	P=0.61376+-0.00498	P=0.80386+-0.00378	P=0.74485+-0.00371	P=0.45446+-0.00442	P=0.64307+-0.00527	P=0.31693+-0.0044
rs61490765	P=0.36119+-0.00499	P=0.60347+-0.00501	P=0.07178+-0.00232	P=0.56901+-0.00539	P=0.92406+-0.00269	P=0.19366+-0.00429	P=0.9904+-0.001	P=0.35644+-0.00444	P=0.77069+-0.00391	P=0.74218+-0.00483	P=0.77297+-0.00405	P=0.09257+-0.00264	P=0.79644+-0.00372	P=0.87743+-0.0031	P=0.38871+-0.00443	P=0.6705+-0.0049	P=0.09584+-0.00297	P=0.90109+-0.00278	P=0.36832+-0.00404	P=0.32921+-0.00472	P=0.53752+-0.00489	P=0.97386+-0.00154	P=0.42257+-0.00534	P=0.89356+-0.00268	P=0.88832+-0.00306	P=0.08752+-0.00272	P=0.7597+-0.0044	P=0.53257+-0.00477	P=0.32426+-0.00479	P=0.88446+-0.00298	P=0.85614+-0.00393	P=0.22297+-0.0039	P=0.75653+-0.00421	P=0.79069+-0.00424	P=0.5497+-0.00513	P=0.65772+-0.00549	P=0.7898+-0.00435	P=0.33436+-0.00513
rs66477007	P=0.92752+-0.00258	P=0.55723+-0.00457	P=0.20099+-0.00442	P=0.32079+-0.00435	P=0.68277+-0.00418	P=0.20842+-0.00413	P=0.66832+-0.00473	P=0.64782+-0.00475	P=0.41406+-0.0053	P=0.54+-0.00527	P=0.02446+-0.00171	P=0.36139+-0.00462	P=0.72109+-0.00461	P=0.23139+-0.00404	P=0.64446+-0.00478	P=0.92455+-0.00295	P=0.73663+-0.00448	P=0.50772+-0.00507	P=0.96158+-0.0016	P=0.42+-0.00432	P=0.18653+-0.00395	P=0.68584+-0.00447	P=0.91109+-0.00299	P=0.10099+-0.00305	P=0.36446+-0.00497	P=0.34693+-0.00474	P=0.51089+-0.00441	P=0.01119+-0.00107	P=0.28139+-0.00464	P=0.9298+-0.00227	P=0.67594+-0.00497	P=0.56208+-0.0051	P=0.88871+-0.00333	P=0.21564+-0.00435	P=0.47446+-0.00522	P=0.16802+-0.00408	P=0.28059+-0.00516	P=0.70683+-0.00417	P=0.19653+-0.0039
rs66595817	P=0.3902+-0.00479	P=0.0102+-0.00103	P=0.27703+-0.00492	P=0.69485+-0.00474	P=0.20188+-0.00403	P=0.47614+-0.00514	P=0.02366+-0.00149	P=0.09653+-0.00294	P=0.20545+-0.00407	P=0.82842+-0.00383	P=0.1403+-0.00322	P=0.57406+-0.00448	P=0.1596+-0.00362	P=0.86099+-0.00296	P=0.45634+-0.0047	P=0.88842+-0.00334	P=0.17782+-0.00367	P=0.1496+-0.00366	P=0.28545+-0.00434	P=0.00069+-0.00025	P=0.24842+-0.00464	P=0.25673+-0.00401	P=0.31545+-0.00511	P=0.4099+-0.00439	P=0.06406+-0.00223	P=0.56327+-0.00479	P=0.18584+-0.00436	P=0.86485+-0.0033	P=0.42842+-0.00558	P=0.78099+-0.00404	P=0.88594+-0.003	P=0.38455+-0.00486	P=0.51238+-0.00501	P=0.05673+-0.00223	P=0.96574+-0.00183	P=0.16475+-0.00329	P=0.08287+-0.00265	P=0.44842+-0.00483	P=0.09099+-0.00267	P=0.89713+-0.00275
rs66739142	P=0.13832+-0.00356	P=0.68129+-0.0047	P=0.5998+-0.00436	P=0.00634+-0.0008	P=0.02228+-0.00151	P=0.13673+-0.00326	P=0.84941+-0.00374	P=0.89842+-0.00281	P=0.06347+-0.00261	P=0.51396+-0.0048	P=0.76772+-0.00377	P=0.97119+-0.00174	P=0.77396+-0.00412	P=0.67495+-0.00363	P=0.76238+-0.00422	P=0.88069+-0.0031	P=0.66168+-0.00458	P=0.39475+-0.00494	P=0.7698+-0.00409	P=0.46772+-0.00527	P=0.35525+-0.00594	P=0.17079+-0.00382	P=0.88386+-0.00327	P=0.2195+-0.00368	P=0.24149+-0.00458	P=0.44941+-0.0051	P=0.05921+-0.00251	P=0.21663+-0.00407	P=0.05287+-0.00221	P=0.9697+-0.00162	P=0.48812+-0.00436	P=0.91386+-0.00307	P=0.82297+-0.00409	P=0.26644+-0.00407	P=0.69158+-0.00419	P=0.5596+-0.00572	P=0.4201+-0.00526	P=0.34733+-0.00502	P=0.6995+-0.00485	P=0.7498+-0.00473	P=0.7898+-0.0042
rs67100350	P=0.50644+-0.00449	P=0.33941+-0.00466	P=0.37287+-0.00522	P=0.92069+-0.00267	P=0.18485+-0.00405	P=0.45297+-0.0049	P=0.69574+-0.00444	P=0.00158+-0.00039	P=0.3703+-0.00475	P=0.30129+-0.00438	P=0.21713+-0.00452	P=0.78168+-0.00384	P=0.44277+-0.00496	P=0.70545+-0.00447	P=0.22287+-0.0037	P=0.14+-0.00339	P=0.36208+-0.0044	P=0.84178+-0.00386	P=0.89515+-0.00283	P=0.63604+-0.00489	P=0.01099+-0.00112	P=0.60762+-0.005	P=0.9902+-0.00085	P=0.64178+-0.00416	P=0.72832+-0.00502	P=0.47139+-0.00492	P=0.73455+-0.00421	P=0.67208+-0.00464	P=0.11307+-0.00294	P=0.28545+-0.00492	P=0.92822+-0.00244	P=0.68871+-0.00509	P=0.79317+-0.00425	P=0.13634+-0.00359	P=0.1801+-0.00366	P=0.30861+-0.00454	P=0.35842+-0.00522	P=0.41149+-0.00487	P=0.06485+-0.00239	P=0.71099+-0.00441	P=0.83069+-0.00357	P=0.77663+-0.00437
rs67264216	P=0.63683+-0.00506	P=0.73861+-0.00428	P=0.81218+-0.00362	P=0.95931+-0.00186	P=0.99307+-0.00076	P=0.71248+-0.00462	P=0.06881+-0.00262	P=0.74713+-0.00357	P=0.42238+-0.0053	P=0.93832+-0.0025	P=0.45168+-0.00509	P=0.76703+-0.00361	P=0.42129+-0.00447	P=0.90475+-0.00296	P=0.19624+-0.00369	P=0.86653+-0.00367	P=0.11861+-0.00347	P=0.03713+-0.00183	P=0.58406+-0.00508	P=0.20822+-0.00361	P=0.92129+-0.00234	P=0.23663+-0.00412	P=0.11673+-0.00374	P=0.6303+-0.00474	P=0.03733+-0.00177	P=0.40198+-0.00467	P=0.3904+-0.00482	P=0.2802+-0.00419	P=0.52495+-0.00463	P=0.08129+-0.00269	P=0.3203+-0.00465	P=0.46564+-0.00521	P=0.53287+-0.00492	P=0.9503+-0.00233	P=0.89634+-0.00322	P=0.66376+-0.00462	P=0.90267+-0.00298	P=0.99406+-0.00072	P=0.25683+-0.00425	P=0.4501+-0.00499	P=0.16198+-0.00344	P=0.01287+-0.00092	P=0.44733+-0.00485
rs67365630	P=0.11158+-0.00301	P=0.87624+-0.00341	P=0.31406+-0.00443	P=0.70733+-0.00487	P=0.88099+-0.00338	P=0.59574+-0.00424	P=0.72119+-0.00458	P=0.06634+-0.00224	P=0.33535+-0.00534	P=0.84921+-0.00302	P=0.68594+-0.00441	P=0.50099+-0.00521	P=0.93634+-0.00238	P=0.57129+-0.00469	P=0.88109+-0.00302	P=0.37267+-0.00468	P=0.21198+-0.0036	P=0.40752+-0.00468	P=0.22396+-0.0041	P=0.61881+-0.00508	P=0.57891+-0.00446	P=0.20584+-0.00381	P=0.77634+-0.00467	P=0.18248+-0.00409	P=0.87168+-0.00362	P=0.48535+-0.00537	P=0.1604+-0.00392	P=0.98277+-0.00138	P=0.02851+-0.00185	P=0.5704+-0.00556	P=0.44574+-0.00507	P=0.42921+-0.00492	P=0.41713+-0.00434	P=0.50495+-0.00468	P=0.72396+-0.00447	P=0.98941+-0.00106	P=0.41772+-0.00493	P=0.03624+-0.00189	P=0.77356+-0.00412	P=0.21891+-0.00415	P=0.02535+-0.00138	P=0.88455+-0.00346	P=0.13356+-0.00332	P=0.56208+-0.00523
rs67405073	P=0.67752+-0.00468	P=0.99495+-0.00078	P=0.15337+-0.00333	P=0.91287+-0.00299	P=0.49772+-0.00491	P=0.89921+-0.00312	P=0.92287+-0.00282	P=0.36931+-0.00462	P=0.17703+-0.00351	P=0.70356+-0.00459	P=0.05891+-0.00233	P=0.06941+-0.0025	P=0.68871+-0.0047	P=0.86673+-0.00297	P=0.67762+-0.00472	P=0.80307+-0.00396	P=0.08574+-0.00256	P=0.72861+-0.0042	P=0.44119+-0.00462	P=0.66861+-0.00438	P=0.12634+-0.00348	P=0.88446+-0.00298	P=0.96604+-0.00196	P=0.69545+-0.00463	P=0.68624+-0.00434	P=0.80119+-0.00424	P=0.27772+-0.00457	P=0.67376+-0.0049	P=0.92644+-0.0023	P=0.68257+-0.00454	P=0.7204+-0.00393	P=0.84644+-0.00378	P=0.94614+-0.0024	P=0.50802+-0.00494	P=0.53139+-0.0051	P=0.91277+-0.00264	P=0.01663+-0.00128	P=0.8797+-0.00327	P=0.58713+-0.00539	P=0.22634+-0.0043	P=0.13069+-0.00297	P=0.05059+-0.00217	P=0.23267+-0.00421	P=0.90228+-0.00282	P=0.13891+-0.00335
rs67426579	P=0.89782+-0.00317	P=0.20297+-0.00346	P=0.17762+-0.00384	P=0.91396+-0.00276	P=0.17871+-0.00393	P=0.23584+-0.0044	P=0.83861+-0.00353	P=0.93921+-0.00232	P=0.3302+-0.00481	P=0.58178+-0.00447	P=0.37+-0.00483	P=0.58396+-0.00469	P=0.01218+-0.00117	P=0.21069+-0.004	P=0.29059+-0.00457	P=0.24119+-0.00401	P=0.85089+-0.00374	P=0.48614+-0.00507	P=0.09149+-0.00279	P=0.14178+-0.00334	P=0.56723+-0.00486	P=0.35614+-0.0043	P=0.19812+-0.00432	P=0.87812+-0.00333	P=0.88515+-0.00295	P=0.39941+-0.00474	P=0.95901+-0.00191	P=0.15624+-0.00354	P=0.29168+-0.0045	P=0.7798+-0.00387	P=0.66228+-0.00486	P=0.75089+-0.00442	P=0.56752+-0.00519	P=0.31277+-0.00456	P=0.97891+-0.0014	P=0.78119+-0.00391	P=0.24129+-0.00459	P=0.02356+-0.00166	P=0.58574+-0.00478	P=0.3703+-0.00494	P=0.55505+-0.00466	P=0.98713+-0.00109	P=0.43624+-0.0049	P=0.91505+-0.0026	P=0.94644+-0.00205	P=0.37188+-0.00461
rs67487831	P=0.61188+-0.00458	P=0.66079+-0.00513	P=0.31327+-0.00443	P=0.58416+-0.00454	P=0.01297+-0.00107	P=0.37911+-0.00459	P=0.39703+-0.0048	P=0.70861+-0.00398	P=0.66416+-0.00468	P=0.98406+-0.0013	P=0.43188+-0.00538	P=0.33673+-0.00516	P=0.44347+-0.00503	P=0.10366+-0.00273	P=0.81525+-0.00388	P=0.24802+-0.00449	P=0.27158+-0.00444	P=0.58109+-0.00483	P=0.34366+-0.00494	P=0.02089+-0.00168	P=0.90208+-0.0031	P=0.91842+-0.0029	P=0.1095+-0.00306	P=0.64455+-0.00457	P=0.45683+-0.00491	P=0.14257+-0.00394	P=0.85416+-0.00344	P=0.05703+-0.00252	P=0.98386+-0.00137	P=0.92257+-0.00278	P=0.99099+-0.0009	P=0.7595+-0.0045	P=0.80139+-0.0039	P=0.60535+-0.00507	P=0.79822+-0.00393	P=0.93198+-0.00282	P=0.94446+-0.00221	P=0.4005+-0.00484	P=0.78208+-0.00463	P=0.50723+-0.00455	P=0.58505+-0.00498	P=0.04752+-0.00234	P=0.74911+-0.00468	P=0.52792+-0.00517	P=0.50515+-0.0049	P=0.42109+-0.00503	P=0.2495+-0.00437
rs67939200	P=0.8403+-0.00366	P=0.59109+-0.00503	P=0.23733+-0.00495	P=0.01663+-0.00118	P=0.27446+-0.00426	P=0.43366+-0.00462	P=0.0204+-0.00136	P=0.73465+-0.00465	P=0.59228+-0.00504	P=0.42851+-0.00513	P=0.37188+-0.00433	P=0.30554+-0.00444	P=0.04515+-0.00195	P=0.45109+-0.0047	P=0.78307+-0.00474	P=0.57594+-0.00515	P=0.19812+-0.00424	P=0.28941+-0.00451	P=0.27267+-0.0047	P=0.26792+-0.00472	P=0.44455+-0.00456	P=0.41149+-0.0048	P=0.10376+-0.0029	P=0.27614+-0.00458	P=0.17129+-0.00405	P=0.93317+-0.00229	P=0.26485+-0.00457	P=0.93139+-0.00237	P=0.39238+-0.00524	P=0.62545+-0.00519	P=0.21287+-0.00403	P=0.3395+-0.00498	P=0.29168+-0.004	P=0.44861+-0.00511	P=0.07614+-0.0025	P=0.88505+-0.00292	P=0.25525+-0.00423	P=0.23248+-0.00435	P=0.71772+-0.00473	P=0.62366+-0.00493	P=0.09119+-0.00277	P=0.56634+-0.00512	P=0.09416+-0.00268	P=0.76149+-0.00465	P=0.3201+-0.00494	P=0.85713+-0.00322	P=0.15594+-0.00345	P=0.54713+-0.00529
rs71852971	P=0.00941+-0.00078	P=0.4095+-0.00493	P=0.17545+-0.00394	P=0.9699+-0.00178	P=0.0802+-0.00241	P=0.16366+-0.00357	P=0.53505+-0.00527	P=0.94168+-0.00249	P=0.5496+-0.00504	P=0.28248+-0.0045	P=0.20307+-0.00374	P=0.80297+-0.00379	P=0.60584+-0.00489	P=0.71802+-0.00401	P=0.87366+-0.00298	P=0.32327+-0.00498	P=0.42624+-0.00515	P=0.33901+-0.00467	P=0.45723+-0.00532	P=0.05416+-0.00223	P=0.17446+-0.0034	P=0.59772+-0.00546	P=0.43663+-0.00503	P=0.1905+-0.0044	P=0.18802+-0.00334	P=0.14525+-0.00356	P=0.7998+-0.00413	P=0.92208+-0.00242	P=0.36743+-0.00469	P=0.57317+-0.00446	P=0.30317+-0.00475	P=0.54248+-0.00513	P=0.94762+-0.00176	P=0.9402+-0.00202	P=0.19337+-0.00386	P=0.03752+-0.0019	P=0.93911+-0.00217	P=0.39+-0.00544	P=0.89733+-0.00291	P=0.81752+-0.00338	P=0.58733+-0.00499	P=0.62574+-0.00501	P=0.95792+-0.00195	P=0.80564+-0.00398	P=0.61832+-0.00563	P=0.17455+-0.00328	P=0.53881+-0.00497	P=0.42129+-0.0047	P=0.09455+-0.00295
rs72031009	P=0.06267+-0.00233	P=0.64376+-0.00402	P=0.37297+-0.00502	P=0.48406+-0.0051	P=0.98099+-0.00137	P=0.07535+-0.00272	P=0.77653+-0.00432	P=0.11119+-0.00309	P=0.70624+-0.00459	P=0.18743+-0.00384	P=0.65713+-0.0049	P=0.60475+-0.00477	P=0.78901+-0.00404	P=0.55168+-0.0053	P=0.99069+-0.0009	P=0.57713+-0.00511	P=0.68574+-0.00487	P=0.74139+-0.0048	P=0.33891+-0.00475	P=0.32327+-0.00437	P=0.40109+-0.00494	P=0.99535+-0.00064	P=0.54178+-0.00464	P=0.46426+-0.00544	P=0.19356+-0.00426	P=0.86644+-0.00341	P=0.20238+-0.00366	P=0.1596+-0.00352	P=0.33455+-0.00496	P=0.15931+-0.00337	P=0.71663+-0.00434	P=0.89683+-0.00305	P=0.10752+-0.00333	P=0.42604+-0.00536	P=0.10455+-0.00319	P=0.52723+-0.00511	P=0.40327+-0.00507	P=0.97376+-0.0016	P=0.77683+-0.00407	P=0.01347+-0.00112	P=0.76644+-0.00397	P=0.82772+-0.00374	P=0.46673+-0.00595	P=0.44663+-0.00485	P=0.8296+-0.00345	P=0.29505+-0.00486	P=0.91+-0.00261	P=0.37297+-0.00436	P=0.58347+-0.00458
rs72085595	P=0.28931+-0.00427	P=0.92257+-0.00258	P=0.94891+-0.00208	P=0.79119+-0.00372	P=0.90099+-0.00275	P=0.33119+-0.00491	P=0.4804+-0.00518	P=0.05881+-0.00238	P=0.10396+-0.00281	P=0.7696+-0.00417	P=0.53772+-0.00471	P=0.96792+-0.00174	P=0.20782+-0.00339	P=0.82851+-0.00375	P=0.93941+-0.00223	P=0.14653+-0.00357	P=0.26267+-0.00392	P=0.44822+-0.00526	P=0.01307+-0.00115	P=0.76317+-0.00469	P=0.22465+-0.0046	P=0.08683+-0.0025	P=0.1601+-0.00375	P=0.92376+-0.00283	P=0.32515+-0.00512	P=0.38851+-0.00519	P=0.88772+-0.00279	P=0.52822+-0.00476	P=0.70436+-0.0045	P=0.11317+-0.00356	P=0.54119+-0.00496	P=0.72356+-0.00426	P=0.57+-0.00514	P=0.47287+-0.00435	P=0.53772+-0.00521	P=0.78099+-0.00388	P=0.39723+-0.00505	P=0.22505+-0.00361	P=0.72446+-0.00395	P=0.21505+-0.004	P=0.46287+-0.00481	P=0.30079+-0.00403	P=0.96465+-0.00222	P=0.60356+-0.00502	P=0.24416+-0.00468	P=0.69178+-0.00412	P=0.44644+-0.00518	P=0.06881+-0.00236	P=0.62752+-0.0048
rs76158822	P=0.35208+-0.00506	P=0.63634+-0.00546	P=0.08307+-0.00275	P=0.89634+-0.00286	P=0.92099+-0.00286	P=0.66426+-0.00421	P=0.42921+-0.0047	P=0.30287+-0.00445	P=0.13713+-0.00352	P=0.72465+-0.00418	P=0.10931+-0.00332	P=0.25634+-0.00458	P=0.31267+-0.00482	P=0.6796+-0.0045	P=0.24475+-0.00378	P=0.98149+-0.00132	P=0.76307+-0.0041	P=0.90119+-0.00253	P=0.45089+-0.00579	P=0.71198+-0.00445	P=0.21099+-0.00397	P=0.82406+-0.00399	P=0.77792+-0.00411	P=0.31327+-0.00448	P=0.86703+-0.00358	P=0.41614+-0.0049	P=0.96158+-0.0018	P=0.5396+-0.00524	P=0.84574+-0.00364	P=0.08297+-0.00295	P=0.71178+-0.00443	P=0.32119+-0.00472	P=0.95188+-0.0023	P=0.0098+-0.00107	P=0.87386+-0.0031	P=0.99663+-0.00055	P=0.05713+-0.00229	P=0.14584+-0.00339	P=0.25337+-0.00468	P=0.46891+-0.0045	P=0.60762+-0.00421	P=0.71911+-0.00395	P=0.0698+-0.00258	P=0.73941+-0.00479	P=0.6599+-0.00388	P=0.2498+-0.00441	P=0.91822+-0.00305	P=0.57812+-0.00509	P=0.46337+-0.00527
rs769299	P=0.36604+-0.00485	P=0.86881+-0.00363	P=0.07713+-0.00273	P=0.9695+-0.00169	P=0.77099+-0.004	P=0.30337+-0.00399	P=0.59198+-0.00445	P=0.45743+-0.00607	P=0.0897+-0.00259	P=0.05614+-0.00211	P=0.4898+-0.00498	P=0.81089+-0.00363	P=0.59396+-0.00453	P=0.71188+-0.00416	P=0.44337+-0.00496	P=0.33733+-0.00465	P=0.15297+-0.00338	P=0.35772+-0.00434	P=0.14673+-0.00316	P=0.10089+-0.00267	P=0.59436+-0.00461	P=0.94267+-0.00223	P=0.87891+-0.00298	P=0.02139+-0.00133	P=0.1702+-0.00334	P=0.3195+-0.00368	P=0.63812+-0.00448	P=0.4498+-0.00445	P=0.01356+-0.0011	P=0.62109+-0.00526	P=0.13059+-0.0032	P=0.95931+-0.00185	P=0.97356+-0.00186	P=0.77376+-0.00411	P=0.86396+-0.00336	P=0.72515+-0.00465	P=0.48257+-0.00508	P=0.10713+-0.00317	P=0.11802+-0.00338	P=0.77515+-0.00417	P=0.72327+-0.00436	P=0.53871+-0.00431	P=0.22525+-0.00429	P=0.49287+-0.00484	P=0.06337+-0.00273	P=0.49455+-0.005	P=0.68584+-0.00436	P=0.88782+-0.00307	P=0.76644+-0.00382
rs77206391	P=0.45208+-0.00462	P=0.57683+-0.0057	P=0.29218+-0.0045	P=0.45287+-0.00445	P=0.69287+-0.00469	P=0.25792+-0.00419	P=0.9199+-0.00264	P=0.08366+-0.00237	P=0.2398+-0.00379	P=0.42733+-0.00443	P=0.59842+-0.00486	P=0.6297+-0.00522	P=0.49248+-0.00475	P=0.91554+-0.0028	P=0.3701+-0.00421	P=0.05307+-0.00217	P=0.90653+-0.00284	P=0.10545+-0.00318	P=0.66416+-0.00484	P=0.00861+-0.0008	P=0.77376+-0.00409	P=0.72931+-0.00442	P=0.59366+-0.00504	P=0.11267+-0.00323	P=0.58426+-0.00441	P=0.19129+-0.00436	P=0.44257+-0.00557	P=0.54099+-0.00502	P=0.11822+-0.0032	P=0.37535+-0.00431	P=0.62851+-0.0044	P=0.52941+-0.0052	P=0.4401+-0.00531	P=0.28693+-0.00465	P=0.53931+-0.00454	P=0.17099+-0.00336	P=0.28347+-0.00502	P=0.48673+-0.00443	P=0.08297+-0.00289	P=0.48762+-0.00557	P=0.87574+-0.00356	P=0.42178+-0.00506	P=0.10891+-0.00325	P=0.3404+-0.00492	P=0.52624+-0.00426	P=0.42861+-0.00476	P=0.27485+-0.00516	P=0.31931+-0.00481	P=0.8205+-0.00395
rs77635204	P=0.99842+-0.00039	P=0.29564+-0.00498	P=0.39812+-0.00429	P=0.65188+-0.00418	P=0.96812+-0.00186	P=0.44871+-0.00552	P=0.06752+-0.00242	P=0.03248+-0.00185	P=0.43554+-0.005	P=0.52653+-0.00485	P=0.04337+-0.00195	P=0.56634+-0.00539	P=0.15881+-0.00328	P=0.15366+-0.00375	P=0.83871+-0.0041	P=0.15386+-0.00352	P=0.15713+-0.00326	P=0.76554+-0.00413	P=0.80545+-0.00412	P=0.14059+-0.00282	P=0.96515+-0.00171	P=0.24238+-0.00396	P=0.53475+-0.00515	P=0.01743+-0.0014	P=0.49515+-0.00502	P=0.13683+-0.00311	P=0.32782+-0.00443	P=0.27851+-0.00478	P=0.59495+-0.00479	P=0.73188+-0.00477	P=0.8398+-0.00338	P=0.45347+-0.00523	P=0.87277+-0.0035	P=0.7096+-0.00478	P=0.62584+-0.00481	P=0.67386+-0.00454	P=0.50267+-0.00444	P=0.45931+-0.00548	P=0.96248+-0.00178	P=0.56455+-0.00439	P=0.08554+-0.0029	P=0.38168+-0.0049	P=0.09218+-0.00262	P=0.71545+-0.00454	P=0.84287+-0.00381	P=0.47832+-0.00402	P=0.2502+-0.00394	P=0.25059+-0.00412	P=0.32+-0.00428
rs79225518	P=0.76921+-0.00405	P=0.94901+-0.00216	P=0.1701+-0.00373	P=0.73554+-0.00387	P=0.97871+-0.00136	P=0.99228+-0.00096	P=0.65842+-0.00452	P=0.10554+-0.00308	P=0.43703+-0.00478	P=0.44535+-0.00469	P=0.83347+-0.00387	P=0.39832+-0.00425	P=0.37891+-0.00474	P=0.64871+-0.00529	P=0.07792+-0.00269	P=0.35604+-0.00476	P=0.90198+-0.00261	P=0.45218+-0.00445	P=0.65574+-0.00455	P=0.8899+-0.00286	P=0.00465+-0.00075	P=0.09208+-0.00265	P=0.69257+-0.00482	P=0.23099+-0.00411	P=0.03+-0.00168	P=0.19208+-0.00414	P=0.05109+-0.00198	P=0.93762+-0.00246	P=0.50941+-0.00454	P=0.07782+-0.00245	P=0.85089+-0.00294	P=0.05663+-0.00238	P=0.07416+-0.00263	P=0.25347+-0.0044	P=0.57683+-0.00539	P=0.23634+-0.00394	P=0.83505+-0.004	P=0.42139+-0.00457	P=0.15861+-0.0033	P=0.19327+-0.00362	P=0.28495+-0.00432	P=0.74881+-0.00438	P=0.90238+-0.00286	P=0.90861+-0.00258	P=0.01366+-0.00117	P=0.51584+-0.00462	P=0.82089+-0.00324	P=0.28861+-0.00449	P=0.46554+-0.00497
Note: Bonferroni correction (p < 3.1328 × 10–5)
[truncated: 8 more columns]

## Sheet: Supplementary Table Ⅳ
Supplementary Table Ⅳ. The insertion and deletion allelic frequencies of 57 A-DIPs in Chinese Gansu Dongxiang group.
Locus	Insertion allele frequency	Deletion allele frequency
rs10590825	0.480687	0.519313
rs10607699	0.7103	0.2897
rs10626599	0.454936	0.545064
rs11277697	0.354077	0.645923
rs112879447	0.478541	0.521459
rs113011930	0.536481	0.463519
rs1160980	0.328326	0.671674
rs140683187	0.386266	0.613734
rs142221201	0.708155	0.291845
rs145010051	0.51073	0.48927
rs145191158	0.553648	0.446352
rs145577149	0.390558	0.609442
rs145941537	0.613734	0.386266
rs146875868	0.61588	0.38412
rs151335218	0.439914	0.560086
rs3064355	0.472103	0.527897
rs3067397	0.356223	0.643777
rs3076465	0.497854	0.502146
rs3217112	0.587983	0.412017
rs33971783	0.396996	0.603004
rs34076006	0.519313	0.480687
rs34287950	0.472103	0.527897
rs34419736	0.437768	0.562232
rs34421865	0.566524	0.433476
rs34529638	0.639485	0.360515
rs35065898	0.575107	0.424893
rs35309403	0.583691	0.416309
rs35453727	0.493562	0.506438
rs35464887	0.418455	0.581545
rs3834231	0.714592	0.285408
rs538690481	0.386266	0.613734
rs561160795	0.392704	0.607296
rs5787309	0.48927	0.51073
rs57981446	0.530043	0.469957
rs5897566	0.590129	0.409871
rs59841142	0.424893	0.575107
rs60564093	0.592275	0.407725
rs60867863	0.534335	0.465665
rs61490765	0.519313	0.480687
rs66477007	0.648069	0.351931
rs66595817	0.658798	0.341202
rs66739142	0.527897	0.472103
rs67100350	0.583691	0.416309
rs67264216	0.373391	0.626609
rs67365630	0.508584	0.491416
rs67405073	0.414163	0.585837
rs67426579	0.463519	0.536481
rs67487831	0.583691	0.416309
rs67939200	0.371245	0.628755
rs71852971	0.392704	0.607296
rs72031009	0.527897	0.472103
rs72085595	0.358369	0.641631
rs76158822	0.56867	0.43133
rs769299	0.598712	0.401288
rs77206391	0.465665	0.534335
rs77635204	0.504292	0.495708
rs79225518	0.512876	0.487124

## Sheet: Supplementary Table Ⅴ
Supplementary Table Ⅴ. The forensic parameters (He, Ho, MP, PIC, PD, PE, and TPI) of 57 A-DIPs in Chinese Gansu Dongxiang group.
Locus	He	Ho	MP	PIC	PD	PE	TPI
rs10590825	0.500328	0.437768	0.350439	0.374627	0.649561	0.138602	0.889313
rs10607699	0.412433	0.390558	0.426698	0.326862	0.573302	0.108282	0.820423
rs10626599	0.497005	0.506438	0.382343	0.372961	0.617657	0.193195	1.01304
rs11277697	0.458397	0.476395	0.40662	0.3528	0.59338	0.167668	0.954918
rs112879447	0.500152	0.502146	0.377001	0.374539	0.622999	0.189385	1.00431
rs113011930	0.498408	0.463519	0.361418	0.373666	0.638582	0.157525	0.932
rs1160980	0.442005	0.450644	0.41292	0.343791	0.58708	0.147842	0.910156
rs140683187	0.475149	0.446352	0.378364	0.36173	0.621636	0.144713	0.903101
rs142221201	0.414232	0.377682	0.42294	0.327917	0.57706	0.100915	0.803448
rs145010051	0.500845	0.463519	0.358986	0.374885	0.641014	0.157525	0.932
rs145191158	0.495307	0.497854	0.37969	0.372105	0.62031	0.185629	0.995726
rs145577149	0.477069	0.463519	0.382711	0.362736	0.617289	0.157525	0.932
rs145941537	0.475149	0.48927	0.395679	0.36173	0.604321	0.178283	0.978992
rs146875868	0.474161	0.484979	0.394684	0.361211	0.605316	0.174691	0.970833
rs151335218	0.493839	0.476395	0.371254	0.371364	0.628746	0.167668	0.954918
rs3064355	0.499515	0.472103	0.363775	0.374221	0.636225	0.164235	0.947154
rs3067397	0.459643	0.497854	0.415277	0.353474	0.584723	0.185629	0.995726
rs3076465	0.501066	0.566524	0.414909	0.374995	0.585091	0.252618	1.15347
rs3217112	0.48556	0.515021	0.398331	0.367139	0.601669	0.200986	1.03097
rs33971783	0.47981	0.433476	0.369596	0.364165	0.630404	0.135619	0.882576
rs34076006	0.500328	0.532189	0.393395	0.374627	0.606605	0.217252	1.06881
rs34287950	0.499515	0.48927	0.371364	0.374221	0.628636	0.178283	0.978992
rs34419736	0.493313	0.48927	0.377553	0.371097	0.622447	0.178283	0.978992
rs34421865	0.492205	0.480687	0.374754	0.370535	0.625246	0.171153	0.96281
rs34529638	0.462079	0.429185	0.386027	0.354787	0.613973	0.132682	0.87594
rs35065898	0.489769	0.472103	0.373501	0.369295	0.626499	0.164235	0.947154
rs35309403	0.487037	0.497854	0.387942	0.367898	0.612058	0.185629	0.995726
rs35453727	0.500992	0.497854	0.374017	0.374959	0.625983	0.185629	0.995726
rs35464887	0.487747	0.502146	0.389379	0.368262	0.610621	0.189385	1.00431
rs3834231	0.408778	0.433476	0.440476	0.324709	0.559524	0.135619	0.882576
rs538690481	0.475149	0.454936	0.381385	0.36173	0.618615	0.15102	0.917323
rs561160795	0.478001	0.519313	0.408241	0.363222	0.591759	0.204966	1.04018
rs5787309	0.500845	0.566524	0.41513	0.374885	0.58487	0.252618	1.15347
rs57981446	0.499266	0.44206	0.352871	0.374096	0.647129	0.141634	0.896154
rs5897566	0.484794	0.493562	0.38809	0.366745	0.61191	0.181929	0.987288
rs59841142	0.489769	0.472103	0.373501	0.369295	0.626499	0.164235	0.947154
rs60564093	0.484009	0.437768	0.366723	0.36634	0.633277	0.138602	0.889313
rs60867863	0.498712	0.476395	0.366391	0.373818	0.633609	0.167668	0.954918
rs61490765	0.500328	0.472103	0.362965	0.374627	0.637035	0.164235	0.947154
rs66477007	0.457132	0.506438	0.42213	0.352114	0.57787	0.193195	1.01304
rs66595817	0.450533	0.416309	0.394095	0.348511	0.605905	0.12415	0.856618
rs66739142	0.499515	0.454936	0.35707	0.374221	0.64293	0.15102	0.917323
rs67100350	0.487037	0.48927	0.383816	0.367898	0.616184	0.178283	0.978992
rs67264216	0.468946	0.515021	0.414909	0.358456	0.585091	0.200986	1.03097
rs67365630	0.500928	0.459227	0.357255	0.374926	0.642745	0.154247	0.924603
rs67405073	0.486308	0.493562	0.386579	0.367523	0.613421	0.181929	0.987288
rs67426579	0.498408	0.515021	0.385511	0.373666	0.614489	0.200986	1.03097
rs67487831	0.487037	0.446352	0.366502	0.367898	0.633498	0.144713	0.903101
rs67939200	0.467848	0.450644	0.387132	0.357872	0.612868	0.147842	0.910156
rs71852971	0.478001	0.493562	0.394868	0.363222	0.605132	0.181929	0.987288
rs72031009	0.499515	0.540773	0.399436	0.374221	0.600564	0.225734	1.08879
rs72085595	0.46087	0.527897	0.430234	0.354136	0.569766	0.213098	1.05909
rs76158822	0.491624	0.527897	0.399547	0.37024	0.600453	0.213098	1.05909
rs769299	0.481545	0.51073	0.400026	0.365066	0.599974	0.197062	1.02193
rs77206391	0.498712	0.450644	0.356334	0.373818	0.643666	0.147842	0.910156
rs77635204	0.501038	0.484979	0.367865	0.374982	0.632135	0.174691	0.970833
rs79225518	0.500743	0.51073	0.380869	0.374834	0.619131	0.197062	1.02193
Average	0.482253	0.480084	0.386518	0.365187	0.613482	0.172657	0.966688
Note: Expected heterozygosity (He), observed heterozygosity (Ho), match probability (PM), polymorphism information content (PIC), power of discrimination (PD), power of exclusion (PE) for trio and typical paternity index (TPI).

## Sheet: Supplementary Table Ⅵ
Supplementary Table Ⅵ. The accuracies and false positive ratios of full sibling identifications with different LR limits (1, 10, 100, 1000 and 10000) by 57 A-DIPs system in 13 East Asia populations.
Population	LR limit = 1			LR limit = 10			LR limit = 100			LR limit = 1000			LR limit = 10000
	Accuracy	False positive ratio		Accuracy	False positive ratio		Accuracy	False positive ratio		Accuracy	False positive ratio		Accuracy	False positive ratio
CDX	0.981	0.019		0.942	0.005		0.832	0.001		0.639	0		0.423	0
CHB	0.979	0.019		0.937	0.005		0.834	0.001		0.618	0.001		0.385	0
CHS	0.98	0.018		0.932	0.006		0.828	0		0.616	0		0.398	0
JPT	0.975	0.018		0.939	0.002		0.824	0.001		0.633	0		0.406	0
KHV	0.988	0.017		0.942	0.005		0.836	0.001		0.625	0		0.38	0
HNH	0.985	0.024		0.943	0.004		0.813	0.001		0.587	0.001		0.374	0
HNL	0.975	0.02		0.936	0.003		0.835	0.001		0.636	0		0.4	0
YNM	0.986	0.024		0.927	0.007		0.808	0.002		0.618	0		0.378	0
SP	0.985	0.022		0.942	0.007		0.826	0		0.613	0		0.368	0
CDH	0.982	0.018		0.936	0.005		0.835	0.001		0.638	0.001		0.386	0
GDH	0.979	0.026		0.94	0.005		0.83	0.001		0.627	0		0.404	0
CHH	0.978	0.019		0.939	0.003		0.828	0.001		0.637	0.001		0.409	0
GDX	0.982	0.021		0.937	0.004		0.836	0.001		0.618	0		0.4	0
Average	0.9812	0.0204		0.9378	0.0047		0.8281	0.0009		0.6235	0.0003		0.3932	0
Note: Likelihood ratio (LR)

## Sheet: Supplementary Table Ⅶ
Supplementary Table Ⅶ. The pairwise FST values among Chinese Gansu Dongxiang group and 33 reference populations.
Population	ACB	ASW	ESN	GWD	LWK	MSL	YRI	CLM	MXL	PEL	PUR	CEU	FIN	GBR	IBS	TSI	BEB	GIH	ITU	PJL	STU	CDX	CHB	CHS	JPT	KHV	HNH	HNL	YNM	SP	CDH	GDH	CHH	GDX
ACB	0
ASW	0.00344	0
ESN	0.00321	0.01203	0
GWD	0.01188	0.01312	0.00773	0
LWK	0.00682	0.01028	0.00751	0.0102	0
MSL	0.00567	0.01109	0.00781	0.00427	0.00711	0
YRI	0.00271	0.01326	0.00175	0.0082	0.00398	0.00606	0
CLM	0.10073	0.07425	0.12922	0.13534	0.12274	0.1292	0.13266	0
MXL	0.14973	0.11888	0.17873	0.18344	0.17124	0.17836	0.18449	0.0171	0
PEL	0.20664	0.17975	0.23376	0.2408	0.22698	0.23169	0.2403	0.05696	0.02204	0
PUR	0.09876	0.07207	0.12728	0.13397	0.11954	0.12869	0.13185	0.00739	0.02666	0.0855	0
CEU	0.14053	0.10794	0.17352	0.17956	0.16678	0.17503	0.17856	0.02369	0.05161	0.12222	0.01141	0
FIN	0.1261	0.09896	0.15961	0.16924	0.15011	0.15945	0.16211	0.02669	0.05298	0.11775	0.01686	0.00981	0
GBR	0.14215	0.11007	0.17634	0.18295	0.16822	0.17674	0.18052	0.02448	0.05649	0.12779	0.01342	-1e-05	0.00896	0
IBS	0.12531	0.09517	0.15574	0.16504	0.15145	0.1598	0.161	0.01745	0.04794	0.11793	0.00753	0.00158	0.01247	0.00218	0
TSI	0.12699	0.09996	0.16038	0.16954	0.15309	0.16242	0.16452	0.02357	0.0536	0.12654	0.01044	0.00259	0.01396	0.00287	0.00233	0
BEB	0.139	0.11076	0.17106	0.17496	0.16254	0.16623	0.17271	0.02546	0.0295	0.07317	0.02658	0.04324	0.04767	0.04386	0.03753	0.04324	0
GIH	0.13329	0.10329	0.16336	0.16644	0.15402	0.1609	0.16529	0.02201	0.03562	0.09138	0.01813	0.02988	0.03706	0.02853	0.02376	0.0289	0.00632	0
ITU	0.15079	0.12043	0.18324	0.18671	0.17295	0.17738	0.18483	0.0311	0.03592	0.08062	0.0284	0.0433	0.05124	0.04464	0.039	0.0435	0.00127	0.00506	0
PJL	0.14384	0.11345	0.17661	0.18069	0.16768	0.17376	0.17946	0.0227	0.02963	0.08052	0.0193	0.02884	0.03387	0.02878	0.02481	0.02951	0.00456	0.00177	0.00295	0
STU	0.15463	0.12313	0.18732	0.18951	0.17483	0.18059	0.18951	0.03352	0.03898	0.08165	0.03256	0.04805	0.05358	0.04827	0.04458	0.04747	0.00322	0.00826	0.00086	0.00526	0
CDX	0.20741	0.17982	0.23117	0.2358	0.22037	0.22292	0.23641	0.09833	0.07272	0.07567	0.11482	0.15042	0.14199	0.15005	0.14231	0.1481	0.06642	0.08682	0.07373	0.08112	0.07326	0
CHB	0.19858	0.17062	0.22157	0.22628	0.21562	0.21403	0.22753	0.09035	0.06743	0.06955	0.1077	0.13793	0.13073	0.13911	0.13296	0.13856	0.06204	0.08181	0.06901	0.078	0.07272	0.00641	0
CHS	0.20052	0.17353	0.22298	0.22796	0.21624	0.21547	0.22946	0.0957	0.07327	0.07734	0.11172	0.14426	0.13714	0.14609	0.13795	0.14378	0.06272	0.084	0.06976	0.08094	0.07098	0.00387	0.00076	0
JPT	0.2026	0.17763	0.22593	0.23012	0.21672	0.21905	0.22967	0.10378	0.0782	0.07661	0.12243	0.15742	0.14668	0.15896	0.15212	0.1561	0.07501	0.09845	0.08388	0.09257	0.08455	0.01234	0.00431	0.0063	0
KHV	0.2028	0.17358	0.22595	0.22991	0.21632	0.21666	0.23267	0.09199	0.06726	0.07015	0.10864	0.14034	0.13378	0.1425	0.13425	0.13995	0.0605	0.08176	0.06555	0.0764	0.0662	0.00097	0.00625	0.0023	0.01295	0
HNH	0.18617	0.16414	0.20422	0.2066	0.19775	0.19745	0.20857	0.08999	0.06797	0.07091	0.10545	0.13295	0.12706	0.13434	0.1275	0.1327	0.06086	0.08013	0.06625	0.07671	0.06853	0.0057	0	9e-05	0.00685	0.00324	0
HNL	0.20763	0.18624	0.22791	0.23181	0.21904	0.22089	0.23156	0.11065	0.07949	0.08161	0.12236	0.15514	0.14497	0.15706	0.14838	0.15193	0.07305	0.09564	0.07883	0.08914	0.07711	0.00372	0.01303	0.0084	0.016	0.00481	0.00958	0
YNM	0.22149	0.1965	0.2396	0.24581	0.23202	0.2338	0.24458	0.12419	0.10273	0.10677	0.13855	0.16948	0.16142	0.16854	0.15948	0.16742	0.09114	0.1087	0.10089	0.1103	0.10134	0.02481	0.02883	0.02483	0.03914	0.02267	0.02758	0.02913	0
SP	0.19884	0.18292	0.21773	0.22048	0.20799	0.21389	0.21722	0.1231	0.10356	0.10672	0.14017	0.17469	0.16817	0.17434	0.1671	0.16761	0.09396	0.11393	0.10196	0.1113	0.1071	0.03787	0.03511	0.03626	0.03542	0.04327	0.03839	0.04958	0.05477	0
CDH	0.1939	0.16962	0.21431	0.21813	0.20666	0.20673	0.21922	0.09311	0.07164	0.07387	0.109	0.13896	0.13353	0.14041	0.13331	0.13788	0.06146	0.08088	0.06717	0.07729	0.06843	0.00392	0.00038	-0.00062	0.00699	0.00357	-4e-05	0.00965	0.02793	0.03352	0
GDH	0.19157	0.16629	0.21243	0.21542	0.20464	0.20461	0.21797	0.09092	0.06659	0.07011	0.10491	0.13528	0.12912	0.13695	0.13018	0.13485	0.05854	0.07967	0.06495	0.07563	0.06668	0.00237	0.00117	-0.00057	0.00733	0.00116	0.00051	0.00627	0.02343	0.03483	0.00064	0
CHH	0.20035	0.1762	0.22011	0.22483	0.2129	0.21406	0.22547	0.09649	0.07106	0.07292	0.11149	0.14145	0.13533	0.14384	0.13599	0.14102	0.06493	0.08549	0.07064	0.08142	0.07182	0.00265	0.00165	0.00011	0.00743	0.00102	0.00036	0.00468	0.02561	0.03961	0.00062	0.00029	0
GDX	0.16678	0.14303	0.18737	0.19022	0.18044	0.18121	0.19167	0.07161	0.05525	0.06378	0.08686	0.11365	0.10806	0.11458	0.10895	0.11267	0.04847	0.06528	0.05469	0.0607	0.05678	0.00801	0.00095	0.00329	0.00696	0.00691	0.00255	0.0153	0.02896	0.0315	0.00225	0.0024	0.00539	0
Note: Gansu Dongxiang, GDX; Hainan Li, HNL; Chinese Hunan Han, CHH; Chengdu Han, CDH; Guangdong Han, GDH;Hainan Han, HNH; Yunnan Miao, YNM; Beijing Han Chinese, CHB; Southern Han Chinese, CHS; Xishuangbanna Dai Chinese,CDX; Tokyo Japanese, JPT; Ho Chi Minh Kinh, KHV; African Caribbean in Barbados, ACB; African Ancestry in Southwest US, ASW; Esan in Nigeria, ESN; Gambian in Western Division-Mandin…

## Sheet: Supplementary Table Ⅷ
Supplementary Table Ⅷ. The pairwise DA values among Chinese Gansu Dongxiang group and 33 reference populations.
Population	ACB	ASW	ESN	GWD	LWK	MSL	YRI	CLM	MXL	PEL	PUR	CEU	FIN	GBR	IBS	TSI	BEB	GIH	ITU	PJL	STU	CDX	CHB	CHS	JPT	KHV	HNH	HNL	YNM	SP	CDH	GDH	CHH	GDX
ACB	0
ASW	0.0024	0
ESN	0.004	0.0064	0
GWD	0.0045	0.0055	0.003	0
LWK	0.0033	0.0045	0.0035	0.0038	0
MSL	0.0039	0.0061	0.003	0.0023	0.0036	0
YRI	0.0035	0.0063	0.0015	0.0031	0.0027	0.0024	0
CLM	0.0298	0.0236	0.0459	0.0439	0.0388	0.0454	0.0463	0
MXL	0.0451	0.0379	0.0629	0.0594	0.0546	0.0622	0.064	0.006	0
PEL	0.0638	0.0571	0.0836	0.0805	0.0744	0.0825	0.085	0.0154	0.007	0
PUR	0.0288	0.0225	0.0445	0.0427	0.0371	0.0446	0.0452	0.0032	0.0082	0.0232	0
CEU	0.0371	0.0291	0.0534	0.0514	0.0463	0.0533	0.0539	0.0076	0.0148	0.0336	0.0042	0
FIN	0.0348	0.0285	0.0518	0.0504	0.0433	0.0515	0.0517	0.0087	0.0158	0.0332	0.0056	0.0036	0
GBR	0.0373	0.0297	0.0536	0.0523	0.0464	0.0535	0.0538	0.0082	0.0167	0.0359	0.005	0.0013	0.0035	0
IBS	0.0336	0.0265	0.0489	0.048	0.0428	0.0497	0.0498	0.0058	0.0135	0.032	0.0031	0.0016	0.0046	0.002	0
TSI	0.0334	0.0269	0.0495	0.0485	0.0428	0.0492	0.0498	0.0074	0.0151	0.0346	0.004	0.0017	0.005	0.0022	0.0018	0
BEB	0.0452	0.0386	0.0653	0.0621	0.0567	0.0638	0.0653	0.0085	0.0097	0.0204	0.0087	0.0138	0.0153	0.0146	0.0119	0.0135	0
GIH	0.042	0.0345	0.0604	0.0575	0.0515	0.0598	0.0604	0.0072	0.0107	0.025	0.0061	0.0094	0.0117	0.0096	0.0077	0.0092	0.0031	0
ITU	0.049	0.0411	0.0695	0.0663	0.0599	0.0679	0.0695	0.0097	0.011	0.0222	0.0089	0.0132	0.0158	0.0142	0.0119	0.0132	0.0018	0.0025	0
PJL	0.0456	0.038	0.0653	0.0621	0.0565	0.0643	0.0656	0.0075	0.0093	0.0219	0.0067	0.0095	0.0111	0.0101	0.0083	0.0096	0.0024	0.0018	0.0019	0
STU	0.0497	0.0416	0.0703	0.0667	0.06	0.0683	0.0703	0.0102	0.0119	0.0225	0.01	0.0145	0.0165	0.0152	0.0134	0.0141	0.0023	0.0033	0.0015	0.0025	0
CDX	0.075	0.0688	0.0967	0.0924	0.0852	0.0935	0.0977	0.0313	0.0248	0.025	0.0361	0.0486	0.0459	0.0494	0.0454	0.0475	0.0198	0.0266	0.0225	0.0241	0.0223	0
CHB	0.0736	0.0668	0.0957	0.0914	0.0855	0.0928	0.0969	0.0291	0.0231	0.0233	0.034	0.0448	0.0425	0.0462	0.0426	0.0447	0.0185	0.0251	0.0211	0.0232	0.0221	0.0029	0
CHS	0.0747	0.0683	0.0969	0.0925	0.0862	0.094	0.0983	0.0308	0.0249	0.0255	0.0355	0.0472	0.0449	0.0489	0.0445	0.0466	0.0188	0.0258	0.0214	0.0241	0.0216	0.0022	0.0014	0
JPT	0.075	0.0692	0.0978	0.093	0.0859	0.0948	0.0981	0.033	0.0262	0.0253	0.0384	0.0509	0.0475	0.0526	0.0486	0.0501	0.0221	0.0298	0.0253	0.0273	0.0254	0.0044	0.0023	0.0028	0
KHV	0.0743	0.0672	0.0963	0.0915	0.0849	0.0926	0.0979	0.0295	0.0231	0.0233	0.0343	0.0455	0.0435	0.0472	0.0429	0.0449	0.0182	0.0251	0.0201	0.0227	0.0202	0.0015	0.0028	0.0018	0.0045	0
HNH	0.0749	0.0678	0.0971	0.0926	0.0862	0.0936	0.0985	0.0295	0.0233	0.024	0.0344	0.0454	0.0434	0.047	0.0429	0.045	0.0182	0.0249	0.0204	0.0231	0.021	0.0023	0.0008	0.0008	0.0025	0.0016	0
HNL	0.0809	0.0746	0.1038	0.0995	0.0919	0.1003	0.1046	0.0355	0.0266	0.0267	0.0392	0.052	0.0486	0.0537	0.049	0.0506	0.0215	0.0293	0.0238	0.0265	0.0233	0.0018	0.0042	0.003	0.005	0.0021	0.0029	0
YNM	0.0838	0.0769	0.1047	0.1018	0.0942	0.1023	0.1063	0.0391	0.0331	0.0336	0.0439	0.0558	0.0534	0.0566	0.0516	0.0547	0.0266	0.0328	0.0301	0.0325	0.0301	0.0073	0.0084	0.0074	0.0109	0.0067	0.0077	0.0079	0
SP	0.0763	0.0714	0.0986	0.0945	0.087	0.0957	0.0982	0.0384	0.0332	0.0336	0.0441	0.0579	0.0555	0.0589	0.0545	0.0549	0.027	0.0343	0.0302	0.0326	0.0317	0.0108	0.01	0.0102	0.01	0.0122	0.0106	0.0137	0.0149	0
CDH	0.0748	0.0681	0.0969	0.0926	0.0858	0.0936	0.0981	0.0302	0.0244	0.0246	0.035	0.0464	0.0445	0.0479	0.0438	0.0456	0.0184	0.0249	0.0206	0.0231	0.0209	0.002	0.001	0.0008	0.0027	0.0019	0.0005	0.0031	0.0079	0.0093	0
GDH	0.0734	0.0667	0.0954	0.0908	0.0846	0.0922	0.0969	0.0295	0.023	0.0236	0.0337	0.045	0.043	0.0467	0.0426	0.0445	0.0176	0.0246	0.02	0.0227	0.0205	0.0016	0.0013	0.0008	0.0028	0.0013	0.0007	0.0022	0.0067	0.0098	0.0008	0
CHH	0.0776	0.0708	0.0998	0.0957	0.0888	0.097	0.1012	0.0313	0.0243	0.0244	0.0358	0.0473	0.0453	0.0492	0.0448	0.0467	0.0193	0.0263	0.0216	0.0243	0.0219	0.0016	0.0014	0.0009	0.0028	0.0012	0.0006	0.0018	0.0073	0.011	0.0008	0.0008	0
GDX	0.0658	0.0592	0.0876	0.0832	0.0772	0.0847	0.0886	0.0239	0.0197	0.0219	0.0285	0.0386	0.0367	0.0399	0.0365	0.038	0.0148	0.0206	0.0172	0.0186	0.0178	0.003	0.0011	0.0017	0.0026	0.0027	0.0011	0.0046	0.0083	0.0088	0.0012	0.0013	0.002	0
Note: Gansu Dongxiang, GDX; Hainan Li, HNL; Chinese Hunan Han, CHH; Chengdu Han, CDH; Guangdong Han, GDH;Hainan Han, HNH; Yunnan Miao, YNM; Beijing Han Chinese, CHB; Southern Han Chinese, CHS; Xishuangbanna Dai Chinese,CDX; Tokyo Japanese, JPT; Ho Chi Minh Kinh, KHV; African Caribbean in Barbados, ACB; African Ancestry in Southwest US, ASW; Esan in Nigeria, ESN; Gambian in Western Division-Mandin…

## Sheet: Supplementary Table Ⅸ
Supplementary Table Ⅸ. The In values between Chinese Gansu Dongxiang group and 33 reference populations.
Locus	Africa									Locus	Europe							Locus	America							South Asia							Locus	East Asia
	ACB	ASW	ESN	GWD	LWK	MSL	YRI	Average			CEU	FIN	GBR	IBS	TSI	Average			CLM	MXL	PEL	PUR	Average		Locus	BEB	GIH	ITU	PJL	STU	Average			HNL	CHH	CDH	GDH	HNH	YNM	CDX	CHB	CHS	JPT	KHV	SP	Average
rs60564093	7.35499e-05	5.47863e-05	0.000513548	0.00352013	0.000513548	0.000512392	0.0015524	0.000962908		rs67487831	0.000734979	0.00054922	4.87256e-05	0.00141139	0.00141139	0.000831141		rs3064355	0.00178983	0.000389475	0.000315702	0.000118759	0.000653442		rs67405073	0.000483189	0.00159192	7.77132e-05	0.000168301	2.75296e-05	0.000469731		rs79225518	0.000125014	0.000118221	8.29058e-05	6.96184e-07	0.000631937	0.00377598	0.000307317	0.00160217	3.29261e-05	8.29058e-05	0.000253241	0.00114856	0.000680156
rs11277697	0.000526952	0.00215908	0.00132645	0.00328404	0.00119485	1.22754e-05	0.000351433	0.00126501		rs34419736	3.65621e-05	0.000689168	0.00388637	3.14543e-05	0.000205782	0.000969867		rs71852971	0.000255682	0.000440701	0.001781	0.000338947	0.000704083		rs67264216	0.000714605	0.000321058	6.09049e-05	0.000266035	0.00232121	0.000736763		rs33971783	0.000119744	0.000124724	0.000563319	2.30923e-07	3.79979e-05	0.00467899	0.00150126	5.89251e-07	1.61429e-06	0.000155468	4.88401e-06	0.00269898	0.000823983
rs10607699	4.37528e-05	0.00125082	8.74233e-05	0.00341465	0.00199024	0.00229531	2.62596e-05	0.00130121		rs3064355	0.000389475	2.96753e-05	0.00153368	0.0027881	0.000530779	0.00105434		rs34529638	0.00127124	0.000154013	0.00102551	0.000604905	0.000763917		rs140683187	0.00232095	0.000545532	0.00083784	0.000658393	0.000184522	0.000909447		rs10626599	0.00211637	0.00114724	0.000313787	1.49048e-06	4.87781e-07	7.37168e-05	0.000100149	0.00101781	3.29145e-06	0.00109174	0.0043167	0.000108492	0.000857606
rs10626599	2.48678e-05	7.583e-05	0.000214667	1.38357e-05	0.00776449	0.000377387	0.00101781	0.00135556		rs112879447	7.2103e-06	9.68416e-05	0.000127534	0.00301241	0.00420684	0.00149017		rs10626599	0.000612517	0.000234982	0.00196914	0.000471187	0.000821957		rs3076465	0.000322803	0.00247026	0.00107243	0.00100309	2.93269e-05	0.000979582		rs1160980	0.00091877	6.70109e-05	0.000472683	0.00101753	0.000400298	0.000262019	0.000249276	0.00339664	0.00242644	1.11712e-06	0.000688983	0.000760499	0.000888439
rs10590825	6.81012e-06	0.000637627	0.000223222	0.00231483	0.00669851	0.000483027	0.00438019	0.00210632		rs67365630	0.0012016	0.00110815	0.00138258	0.000853336	0.00311008	0.00153115		rs561160795	0.000350055	0.000165663	0.00357408	8.7697e-05	0.00104437		rs145191158	0.000304159	0.00119559	0.00058261	0.00263208	0.000188378	0.000980563		rs3076465	0.00102162	0.000998589	2.3025e-06	0.000807574	3.56444e-05	0.00632175	0.000279823	0.00128805	2.38594e-05	0.00014602	0.00167043	1.69139e-05	0.00105105
rs67939200	0.000787635	0.000396151	0.0061877	0.00538544	0.000281119	0.00112731	0.00207677	0.0023203		rs10626599	0.000478095	0.00107108	0.000220506	1.39721e-06	0.0067759	0.0017094		rs33971783	0.000420465	0.00256835	0.00205234	0.0026608	0.00192549		rs11277697	0.00148482	0.00152892	4.08415e-05	0.0024221	7.7327e-06	0.00109688		rs34421865	0.000415852	0.000576439	0.000612906	0.000461366	0.00146255	0.00163485	0.000194627	2.01863e-05	0.000101445	0.00328875	0.00477884	2.93915e-05	0.00113143
rs33971783	0.00710797	0.0020004	7.60071e-05	0.000986645	3.44396e-05	0.00478092	0.00222114	0.00245822		rs71852971	0.00347135	0.00303423	0.00215459	1.05569e-05	0.000576332	0.00184941		rs61490765	0.00125213	0.00274401	0.00405734	3.41112e-09	0.00201337		rs67365630	0.00072163	0.00123955	0.000470308	0.00366971	3.6843e-05	0.00122761		rs66595817	3.77301e-05	0.000147716	0.00121268	0.000595042	0.000516083	0.00266469	0.00412709	6.63535e-06	8.95287e-05	0.00161324	0.00275933	6.52225e-05	0.00115292
rs3064355	0.0045845	0.00237456	0.0023347	0.00907391	0.000158586	0.000786937	0.00475346	0.00343809		rs34529638	0.00446301	0.0012572	0.000975877	0.00213782	0.000456265	0.00185803		rs1160980	0.00401837	0.001195	0.00234736	0.00096444	0.00213129		rs67487831	0.00285389	0.000560975	0.000191986	0.000130725	0.00284484	0.00131648		rs67426579	0.00120292	0.000180671	0.000868966	0.000239592	0.00011394	0.00610295	0.000666456	7.32897e-05	0.000246965	0.00601472	0.000863522	8.55624e-06	0.00138188
rs61490765	0.00186137	0.00149653	0.00454065	0.00111586	0.0100122	0.000568494	0.00740967	0.00385782		rs151335218	0.00323171	0.00558098	0.000956499	0.00106734	0.000421221	0.00225155		rs34421865	0.000176252	7.1093e-05	0.00787713	0.00277789	0.00272559		rs33971783	0.00478759	0.000632647	0.00207805	0.000641754	1.28452e-05	0.00163058		rs61490765	0.00617347	0.00315385	0.000144208	0.000186583	9.04611e-05	3.50689e-06	0.00308553	0.000191206	0.000186583	0.00335675	0.000186583	1.90382e-05	0.00139815
rs112879447	0.0101088	0.00195157	0.00380688	0.000825601	0.00297205	7.27746e-06	0.00888586	0.00407972		rs3067397	3.94449e-06	0.00280145	0.0031731	9.04942e-05	0.0058649	0.00238678		rs3834231	0.00536253	0.000481295	0.000251678	0.00779249	0.003472		rs61490765	0.000121581	0.00202017	0.00444929	1.15711e-06	0.00176541	0.00167152		rs77635204	8.78178e-05	0.000359064	0.000721681	0.000383381	0.000472787	0.00296294	0.000332884	0.00379665	9.54418e-05	0.000549496	0.000300081	0.00727679	0.00144492
rs67264216	0.00467093	0.00924573	0.00428277	0.00188584	0.00261356	0.00326655	0.00939012	0.00505079		rs35464887	0.00298687	0.000129024	0.00476929	0.00180966	0.00244397	0.00242776		rs35464887	0.00911207	0.00219511	0.00288734	1.28295e-05	0.00355184		rs34419736	0.00361491	0.00032346	0.00131674	0.000692588	0.00255777	0.00170109		rs145010051	0.000463493	0.000398527	0.000171167	0.000582342	4.88356e-06	0.000375381	0.00420118	5.21312e-07	0.000120003	0.000783583	1.97657e-07	0.0111241	0.00151878
rs5787309	0.00796612	0.00642616	0.00247836	0.00602704	0.00285157	0.00403978	0.00561449	0.00505765		rs10590825	1.76724e-05	0.00382783	0.00786053	0.00278684	0.00278684	0.00345594		rs67487831	0.00264197	0.00416733	0.00254269	0.00583085	0.00379571		rs561160795	3.73649e-05	0.000104345	0.000771735	0.00697379	0.00132133	0.00184171		rs11277697	0.000434008	0.000109321	0.000218907	0.00109853	0.000108536	0.0079965	0.00159549	0.000464803	8.59526e-05	0.0028587	0.000136014	0.00354109	0.00155399
rs769299	0.00720696	0.00492844	0.0127644	0.0029795	0.00118895	0.004363	0.0025591	0.00514148		rs3076465	0.00311864	0.0060266	0.00281611	0.00145983	0.00421354	0.00352694		rs34419736	0.000774843	0.000287318	0.0153826	1.04537e-05	0.0041138		rs10590825	0.00398316	0.000584089	0.00233859	6.81012e-06	0.00233859	0.00185025		rs66739142	0.000676414	0.000920512	9.22993e-05	5.13777e-05	0.00161765	0.00267757	0.00241155	0.00136143	0.0023042	0.000603742	0.000539265	0.00777398	0.0017525
rs151335218	0.0029535	0.00204609	0.000219071	0.00784201	0.0195743	0.00577745	0.00600224	0.00634495		rs1160980	0.000132481	0.016159	0.000303038	0.000918026	0.000918026	0.00368611		rs66595817	7.30557e-05	9.60016e-05	0.00769878	0.00878146	0.00416232		rs3064355	0.00277185	0.000389475	0.000711081	0.000734373	0.00467356	0.00185607		rs145191158	0.000165264	9.3962e-05	0.00130814	4.83672e-05	0.00095346	0.00254378	0.00490744	1.07345e-05	0.000778495	0.00621131	0.000405735	0.00372939	0.00176301
rs35464887	0.00762217	0.000297826	0.0140784	0.00587149	0.00295081	0.00170271	0.0177941	0.00718822		rs67264216	0.00134888	0.0116983	0.0026581	0.00329334	9.58917e-06	0.00380164		rs145941537	0.00157235	0.00137323	0.0068247	0.00959935	0.00484241		rs66595817	0.00231191	0.00309272	0.00384888	3.60466e-06	0.00114544	0.00208051		rs34419736	0.00162459	0.000118886	0.00273582	0.00209159	0.000172305	0.00281301	0.00231794	0.000121552	0.00115276	0.0022563	0.000364738	0.00592014	0.00180747
rs67100350	0.0167784	0.0099904	0.00542871	0.00660701	0.00203886	0.0057803	0.0062453	0.00755271		rs33971783	0.00437816	0.0110983	0.00333867	0.000411765	0.00586572	0.00501852		rs5897566	0.00749163	0.00741061	0.000195992	0.00501551	0.00502844		rs10626599	0.00233676	0.00240673	0.00540713	0.00332691	0.000462544	0.00278801		rs35065898	1.33463e-08	0.00038695	0.000411576	4.81612e-05	0.00174047	0.00377652	0.00117556	0.000500698	3.63533e-05	0.00321257	0.00351095	0.00869225	0.00195767
rs35309403	0.0115081	0.0099904	0.00542871	9.638e-05	0.0153218	0.000682794	0.0110719	0.00772858		rs61490765	0.00191122	0.0188099	0.000456355	0.00315305	0.000864196	0.00503894		rs112879447	0.00172387	0.00580253	0.0125021	0.00103538	0.00526597		rs35065898	7.52129e-05	2.60674e-05	0.00055449	0.00680395	0.00792549	0.00307704		rs60564093	1.04981e-05	1.41621e-05	0.000308892	2.88761e-05	0.000551284	0.0167932	0.000561957	0.000592302	6.60817e-05	0.000208858	0.000890791	0.00373094	0.00197982
rs140683187	0.0175519	0.0209457	0.0180894	0.000954654	0.0054641	0.00725662	0.00604935	0.0109017		rs3834231	0.0129014	0.00600735	0.00496031	0.00813742	0.000316916	0.00646468		rs151335218	0.000400243	0.000419311	0.0148806	0.00676931	0.00561737		rs67939200	0.00146582	0.00899294	0.00125606	0.00518981	0.000497421	0.00348041		rs35464887	0.000400339	0.00161794	0.00103975	0.000652964	0.000666284	0.00182752	0.00151261	0.00260423	0.00261758	0.00296946	1.71725e-05	0.00849798	0.00203532
rs145941537	0.0175519	0.00405673	0.029087	0.0155551	0.00446113	0.000720537	0.0107896	0.011746		rs140683187	0.0190658	0.00777182	0.0162665	0.00826604	0.00887544	0.0120491		rs67426579	0.00952969	0.00285613	0.00257803	0.00951535	0.0061198		rs10607699	0.00164485	0.00652539	0.00388156	0.00202166	0.00344812	0.00350432		rs112879447	0.00524027	0.000172542	3.62182e-05	0.00222341	0.000765609	0.00193676	0.00418828	0.000137963	0.00276192	0.000138739	1.99205e-05	0.00708981	0.00205929
rs3834231	0.0143051	0.0177369	0.0137249	0.0087907	0.022221	0.00529628	0.00886223	0.012991		rs145941537	0.0144488	3.11133e-06	0.00931702	0.010834	0.026819	0.0122844		rs140683187	0.00718917	0.00416112	0.00725662	0.0156528	0.00856493		rs145941537	0.000543703	0.00897205	0.000221614	0.00847308	0.000480858	0.00373826		rs67100350	0.00134133	0.000431664	0.00136768	0.000311536	0.00045768	0.00484376	8.84692e-05	0.000946109	0.000346653	0.00225951	2.41878e-06	0.0132318	0.00213572
rs34529638	0.0107013	0.0123904	0.0121968	0.0188052	0.0146632	0.017657	0.00495585	0.0130528		rs10607699	0.0163993	0.0173202	0.0158446	0.00642555	0.00875271	0.0129485		rs11277697	0.0133918	0.00592524	0.00176172	0.0139294	0.00875204		rs3067397	0.00164555	0.000928192	0.00882331	0.00279388	0.00737321	0.00431283		rs67264216	0.00122648	0.000805703	0.0009566	0.000207319	0.000293059	0.0188659	0.00113377	0.00218666	0.000878144	1.38269e-06	1.55187e-05	6.61928e-05	0.00221973
rs142221201	0.0286565	0.0101451	0.00271739	0.0136955	0.00930168	0.0259022	0.023025	0.0162062		rs66595817	0.0138182	0.0173529	0.0157695	0.00506067	0.0235245	0.0151052		rs66739142	0.0122902	0.00276227	0.001998	0.0200801	0.00928264		rs71852971	0.0024496	0.0018027	0.0034183	0.0108519	0.00597497	0.00489949		rs34076006	0.00217515	6.98289e-05	4.00926e-05	0.000316635	2.20294e-06	0.0223265	9.71818e-05	0.000292128	1.01269e-05	0.00167593	6.05373e-05	0.000440065	0.0022922
rs66477007	0.0128912	0.00184771	0.0227248	0.0167274	0.0288717	0.0286761	0.0466096	0.0226212		rs60564093	0.0178225	0.00137006	0.022912	0.00845513	0.0251401	0.01514		rs67365630	0.000184755	0.00894511	0.0276462	0.00121165	0.00949693		rs112879447	4.83812e-05	0.00543653	0.00605585	0.0161765	0.00065413	0.00567428		rs66477007	3.39082e-05	9.28375e-05	0.00135374	0.00126147	5.71447e-06	1.02205e-05	0.000481886	2.90069e-05	0.000303905	6.18427e-05	0.000943635	0.0230232	0.00230011
rs145577149	0.027746	0.0169007	0.0417396	0.0180017	0.0305454	0.0174022	0.0443279	0.0280948		rs34421865	0.0115513	0.0299156	0.0128677	0.0112468	0.0120287	0.015522		rs10607699	0.000710427	0.0143887	0.0048211	0.0184961	0.00960408		rs3834231	0.00976667	0.00594707	0.00134477	0.00107323	0.0116431	0.00595497		rs3064355	4.76138e-05	1.06326e-05	0.000506041	9.13555e-06	0.000226535	0.013533	0.000389475	0.00026579	0.000169033	0.00715556	3.50652e-06	0.00567782	0.00233285
rs35065898	0.0172485	0.0284858	0.0224787	0.0511566	0.0250815	0.0355203	0.0214461	0.0287739		rs67405073	0.0205623	0.0261329	0.00584742	0.0170215	0.0292371	0.0197602		rs3067397	0.000247298	0.0146861	0.0225732	0.00202966	0.00988406		rs769299	0.00822697	0.00542086	0.00594699	0.00784408	0.00400507	0.00628879		rs142221201	0.000434477	0.00120895	0.00349459	0.000194612	0.000463476	0.0176461	0.00157437	0.000551128	0.00150267	0.00115949	0.000409097	9.03269e-05	0.00239411
rs67426579	0.033883	0.0202275	0.0505202	0.0450376	0.0505202	0.0486245	0.0314515	0.0400378		rs769299	0.0344235	0.0135853	0.00734466	0.0312224	0.0300315	0.0233215		rs3076465	0.0013074	0.00982265	0.0324254	0.00129168	0.0112118		rs538690481	0.00890822	0.00559965	0.0124844	0.00757957	0.00059595	0.00703356		rs151335218	0.00273467	0.00102249	0.000655815	0.000477815	0.000704969	0.000275926	0.00482552	0.00279464	3.00632e-05	0.000654484	0.00108728	0.0139153	0.00243158
rs1160980	0.0463714	0.0349287	0.0421561	0.0380647	0.0392608	0.0576971	0.0520842	0.0443661		rs35065898	0.0356999	0.0374267	0.0305932	0.00999119	0.00795048	0.0243323		rs10590825	0.00346729	0.00737388	0.0344771	0.000105271	0.0113559		rs146875868	0.00227203	0.0125669	0.00313453	0.00879879	0.00889111	0.00713267		rs59841142	0.000889089	0.00139775	0.00066573	0.000495303	0.00197041	0.00224269	0.00219478	0.0015655	0.00158627	0.00542465	0.00030752	0.0108606	0.00246669
rs34421865	0.0265961	0.0305552	0.0689758	0.0538721	0.0435092	0.0540587	0.033796	0.0444804		rs5897566	0.0423179	0.00923851	0.0301935	0.02361	0.0169482	0.0244616		rs35309403	0.00800383	5.22376e-05	0.00902351	0.0298363	0.011729		rs60564093	0.0105084	0.0145141	0.00476578	0.00383172	0.00385854	0.00749571		rs57981446	0.00698484	0.00502076	0.000451764	0.00016861	0.000964028	0.00143915	0.000599686	0.00175152	0.000124394	0.0106915	0.00152961	1.24977e-05	0.0024782
rs66595817	0.0218368	0.0133968	0.0568789	0.0823597	0.0414514	0.0599732	0.0455259	0.0459175		rs59841142	0.0137381	0.0224787	0.0229794	0.0458688	0.0244326	0.0258995		rs35065898	0.0103802	0.00782155	0.0154378	0.0134515	0.0117728		rs34287950	0.000568599	0.0244446	0.00137388	0.0135559	8.71635e-05	0.00800603		rs77206391	0.00065341	0.000187384	7.61135e-05	0.00134668	8.47344e-06	0.02021	0.00027865	5.08065e-05	8.88354e-05	0.000549387	6.22222e-05	0.00661402	0.0025105
rs3217112	0.0374886	0.0255043	0.0494366	0.0258841	0.106498	0.0341162	0.0524429	0.0473387		rs67426579	0.0366164	0.0211502	0.0284788	0.0280865	0.0225179	0.02737		rs67405073	0.00761067	0.00249265	0.0152281	0.0256671	0.0127496		rs34529638	0.000288139	0.0106499	0.00571501	0.0130951	0.0106568	0.00808099		rs34529638	0.00132863	0.00103267	0.000139423	5.06651e-05	0.00023005	0.0151043	0.000966413	0.00168425	0.000641263	0.00432553	0.000594582	0.00414497	0.00252023
rs67365630	0.0508309	0.0203596	0.0594834	0.0467362	0.0617172	0.0437831	0.0704636	0.050482		rs146875868	0.0411336	0.0242202	0.0290864	0.0205289	0.0344342	0.0298807		rs142221201	0.0163858	0.0133862	0.0104357	0.0118448	0.0130131		rs1160980	0.0173528	0.008618	0.00464627	0.00210899	0.0105895	0.00866311		rs3217112	4.00104e-05	1.20267e-07	0.000870991	0.00113893	2.16888e-05	0.0131188	0.00113427	0.000998621	0.000672094	0.000332251	0.00214289	0.00987901	0.00252914
rs72031009	0.0313793	0.0201149	0.0962571	0.0863505	0.0382548	0.0466764	0.0806551	0.0570983		rs11277697	0.0196024	0.0347812	0.022764	0.0428942	0.0337213	0.0307526		rs57981446	0.0137818	0.000305906	0.0149195	0.0253284	0.0135839		rs59841142	0.0127254	0.0105114	0.00353716	0.0113511	0.00860866	0.00934674		rs10590825	0.000798203	0.000141418	0.000300084	0.000186583	0.000127606	0.00532937	0.00133062	0.000104595	0.000719922	0.00672136	0.000129036	0.0147446	0.00255278
rs561160795	0.039668	0.0196299	0.0657724	0.0853897	0.0442152	0.0863971	0.0631054	0.0577397		rs67939200	0.0303293	0.0256195	0.0294255	0.0545932	0.0214152	0.0322765		rs60564093	0.00430025	0.0334062	0.0114723	0.0052359	0.0136037		rs35464887	0.00733726	0.000826883	0.0141363	0.00881049	0.0192516	0.0100725		rs67405073	0.00101209	0.00017218	0.000286215	0.000305144	2.16631e-05	0.00622623	6.18769e-05	0.000264215	0.00166238	0.000921664	0.000332324	0.0197844	0.00258753
rs34419736	0.0379267	0.0592701	0.0471467	0.0783105	0.0708094	0.0444945	0.0700605	0.0582883		rs66739142	0.0382548	0.0620814	0.0357883	0.0358369	0.0218493	0.0387621		rs77206391	0.00923637	0.00396939	0.00887957	0.0342696	0.0140887		rs34421865	0.00765448	0.00809565	0.016781	0.00931886	0.0178117	0.0119323		rs67487831	0.00796006	0.00100481	0.000112589	0.00068343	4.66619e-05	0.00277715	8.84692e-05	0.000813498	3.85447e-06	0.000892382	7.77716e-05	0.0180388	0.00270829
rs3076465	0.048191	0.0407877	0.0986325	0.0754697	0.0415308	0.0636185	0.0720489	0.062897		rs5787309	0.0448235	0.0226872	0.0503231	0.034545	0.0488066	0.0402371		rs67264216	2.17497e-05	0.0178645	0.040868	3.43951e-05	0.0146972		rs34076006	0.00370296	0.0180583	0.00979914	0.0179025	0.0120854	0.0123097		rs60867863	5.47218e-06	4.37235e-05	0.00166293	1.30322e-05	0.000236861	0.0197121	2.78787e-05	5.08065e-05	0.00298248	0.000198723	0.000294247	0.008344	0.00279769
rs5897566	0.0469551	0.0170761	0.078382	0.0447263	0.0968488	0.0990211	0.0829113	0.0665601		rs142221201	0.0464684	0.0558471	0.0463117	0.0198418	0.0392455	0.0415429		rs5787309	0.00365989	0.00178789	0.0205981	0.0353776	0.0153559		rs142221201	0.0119832	0.0105665	0.0180509	0.0133862	0.00770824	0.012339		rs35309403	0.00165708	0.00100481	0.000563577	0.00105906	0.00231868	0.0015393	0.00472352	0.00353306	0.000230186	0.000523075	0.00323495	0.0141937	0.00288175
rs67487831	0.063869	0.0494669	0.0713815	0.0609082	0.0808404	0.0760634	0.0921829	0.0706732		rs145577149	0.0280498	0.0154395	0.0520902	0.0724484	0.0463591	0.0428774		rs34076006	0.0199409	0.00860551	0.00519779	0.0317638	0.016377		rs72085595	0.00793486	0.0276718	0.00828199	0.0170699	0.00179119	0.0125499		rs35453727	6.59746e-05	0.00419758	0.00807666	0.000411176	0.002774	0.00420868	0.00139541	0.00221861	0.00356912	0.00273183	0.00121143	0.00647824	0.00311156
rs67405073	0.0977497	0.0410095	0.0845777	0.0691137	0.0622286	0.0893929	0.0686092	0.0732402		rs3217112	0.0451791	0.0323682	0.0490023	0.0498083	0.0421081	0.0436932		rs67100350	0.0125609	0.00290599	0.0216028	0.041992	0.0197654		rs3217112	0.00459407	0.0219634	0.0252407	0.00596869	0.0105378	0.0136609		rs145941537	0.00352316	0.000523971	0.000526602	0.000229861	0.00508556	0.0115802	0.000362692	0.000159823	0.00101723	0.00192029	0.00602561	0.00991044	0.00340545
rs35453727	0.0949805	0.0681901	0.0768411	0.0867563	0.0579928	0.0550168	0.0808579	0.0743765		rs77206391	0.0439854	0.0265068	0.0354608	0.0654502	0.0471161	0.0437039		rs67939200	0.010312	0.0388962	0.0155434	0.0225342	0.0218215		rs57981446	0.0265678	0.0247046	0.00438773	0.0140001	0.00235227	0.0144025		rs3067397	0.0094762	0.00848403	0.00314097	0.0017185	0.00206726	0.00192756	0.00339336	0.00143476	0.00579026	0.00120384	0.00160189	0.000831727	0.00342253
rs34287950	0.0772544	0.0937637	0.0850892	0.125754	0.141186	0.102041	0.0974549	0.10322		rs561160795	0.0358779	0.0525783	0.0644303	0.0248319	0.043972	0.0443381		rs3217112	0.0400703	0.0134344	0.0102237	0.0386402	0.0255922		rs66739142	0.0131747	0.0227979	0.0115707	0.0207047	0.0123774	0.0161251		rs5787309	0.0017509	0.00012372	0.000556613	0.00165696	0.000144967	0.00215029	0.00917594	0.000121439	3.46257e-05	5.757e-05	0.00689899	0.0214507	0.00367689
rs3067397	0.0928312	0.0481413	0.0936818	0.131599	0.10135	0.16696	0.105583	0.105735		rs35453727	0.0362503	0.0795001	0.0453391	0.0295064	0.03208	0.0445352		rs72085595	0.0512396	0.00629451	0.00582453	0.0473155	0.0276685		rs151335218	0.0163903	0.0136774	0.0224646	0.011904	0.0212865	0.0171446		rs561160795	0.00157116	0.00667081	0.0042802	0.00383737	0.00333168	0.000664633	0.000235112	0.00239668	0.0106588	0.00276932	0.00639177	0.00216907	0.00374805
rs66739142	0.101572	0.102562	0.12395	0.149169	0.138694	0.0981002	0.132692	0.120963		rs145191158	0.0346995	0.0581409	0.0627017	0.0293681	0.0414173	0.0452655		rs34287950	0.0485713	0.00175022	1.15104e-06	0.0649988	0.0288304		rs5897566	0.0239975	0.0133389	0.0309657	0.0281951	0.0187587	0.0230512		rs145577149	0.000135583	0.00166589	9.63704e-05	0.00033394	0.000394781	0.00162689	1.92455e-06	0.00037312	0.000187353	7.07242e-06	0.00122855	0.0396069	0.00380486
rs71852971	0.137204	0.0909349	0.122501	0.143941	0.119281	0.130469	0.133518	0.125407		rs538690481	0.0505371	0.0219833	0.0351289	0.0502282	0.0734765	0.0462708		rs72031009	0.0249588	0.0341624	0.0215236	0.0368127	0.0293644		rs60867863	0.0337635	0.0182477	0.0281953	0.0283627	0.013893	0.0244924		rs3834231	0.001445	0.00430466	0.00111757	0.00151008	0.00110253	0.0134635	0.00522972	0.00237387	0.00334742	3.75719e-05	0.00781711	0.00406514	0.00381785
rs146875868	0.120162	0.125911	0.156174	0.137145	0.143908	0.156174	0.156174	0.142235		rs79225518	0.0441988	0.0259023	0.0540267	0.0464167	0.0659943	0.0473078		rs76158822	0.0596759	0.00121968	0.000332659	0.0586364	0.0299662		rs35309403	0.0136894	0.024382	0.0359171	0.0198068	0.0387451	0.0265081		rs67939200	0.00845418	0.00195274	0.000868235	0.000291964	0.000147415	0.00726564	0.00990327	7.79194e-05	0.00265866	1.84498e-05	0.00912063	0.00547407	0.00385276
rs538690481	0.127944	0.126891	0.15721	0.15721	0.128601	0.15721	0.14575	0.142974		rs35309403	0.0389645	0.0557063	0.0390795	0.040262	0.0669436	0.0481912		rs145191158	0.0298119	0.0423459	0.00722061	0.0546901	0.0335171		rs79225518	0.0146294	0.0260762	0.02794	0.0159845	0.0647399	0.029874		rs538690481	0.00719601	0.000137932	1.56288e-05	0.00016943	0.000125736	0.00257733	0.00040001	0.00036199	0.000926968	0.0102746	0.00294406	0.0233269	0.00403805
rs79225518	0.150254	0.136957	0.151498	0.146561	0.1309	0.151566	0.179888	0.149661		rs57981446	0.0504792	0.0329346	0.08327	0.0740248	0.053982	0.0589381		rs769299	0.0132853	0.0520951	0.0336679	0.0390178	0.0345165		rs35453727	0.0559315	0.0179637	0.0183197	0.040385	0.0248645	0.0314929		rs72031009	0.00782934	0.00531518	0.00131199	0.000569746	0.00127909	0.00543973	0.012495	0.00016565	0.00011247	3.76358e-05	0.0137173	0.000536077	0.00406743
rs76158822	0.142023	0.148085	0.179523	0.140351	0.149878	0.155036	0.179523	0.156346		rs72085595	0.0702621	0.0499795	0.0651337	0.0636017	0.0618433	0.0621641		rs538690481	0.0453752	0.0291257	0.0376	0.0287527	0.0352134		rs66477007	0.0140047	0.0498711	0.0282919	0.0422736	0.0238224	0.0316527		rs5897566	0.0143855	0.00206854	0.00192023	0.00244915	0.00137089	0.00603017	0.00522191	0.00193495	0.000594543	0.0119029	0.000685086	0.000499469	0.00408861
rs59841142	0.132479	0.134232	0.176269	0.164953	0.154578	0.176269	0.176269	0.159293		rs72031009	0.0567832	0.0490945	0.0870683	0.067345	0.0612222	0.0643026		rs146875868	0.0545927	0.0310905	0.0328378	0.0253933	0.0359786		rs67426579	0.0241904	0.053242	0.026814	0.0387654	0.0211502	0.0328324		rs71852971	0.00227579	0.00149669	0.0020218	0.000241572	0.000913785	0.025296	0.00227579	0.002853	2.56886e-05	0.000396432	0.000102166	0.0123641	0.00418857
rs113011930	0.157702	0.152766	0.183288	0.162068	0.196152	0.140096	0.175356	0.166775		rs66477007	0.0835927	0.0666567	0.0764715	0.0696147	0.0589711	0.0710613		rs145577149	0.0592555	0.013572	0.0208689	0.0530435	0.036685		rs145577149	0.0445979	0.0292224	0.0387534	0.0290107	0.0333168	0.0349802		rs769299	0.0084066	0.000584041	0.000279236	0.000100222	1.76756e-05	0.00403013	0.00103464	0.00273437	8.74535e-05	0.00770995	0.00974182	0.015769	0.00420793
rs145191158	0.149259	0.126052	0.187208	0.187208	0.165202	0.187208	0.187208	0.169906		rs67100350	0.0862282	0.0837229	0.070858	0.0772068	0.0729766	0.0781985		rs79225518	0.0685384	0.0106229	0.0367251	0.0496632	0.0413874		rs77206391	0.0294381	0.0544083	0.0313804	0.0397933	0.0239888	0.0358018		rs140683187	0.0192712	0.0038919	0.000823847	0.00169744	0.000518449	0.00959972	0.00863699	0.000867628	0.000316872	0.00161885	0.00294406	0.00107976	0.00427223
rs57981446	0.176671	0.121343	0.199552	0.171986	0.169078	0.199552	0.199552	0.176819		rs34076006	0.0898448	0.0581287	0.0944357	0.0554577	0.101311	0.0798356		rs77635204	0.0569918	0.0511502	0.00463788	0.0646463	0.0443565		rs77635204	0.0344437	0.0515936	0.0120026	0.0444018	0.0403223	0.0365528		rs67365630	0.000262709	0.000278132	0.000179494	6.62168e-05	0.00174229	0.00246998	0.000594312	0.000123197	0.000261536	0.00580418	3.6843e-05	0.0487066	0.00504379
rs72085595	0.158897	0.171983	0.165634	0.220863	0.169769	0.203287	0.203174	0.184801		rs76158822	0.0866928	0.0800637	0.116345	0.0702181	0.0756257	0.0857891		rs59841142	0.0813167	0.0420285	0.0625015	0.0308019	0.0541622		rs76158822	0.0255197	0.0628126	0.0359082	0.0305669	0.0375729	0.0384761		rs76158822	0.00773725	0.00291467	0.00186634	0.00509918	0.00237083	0.00234764	0.00112178	0.000205361	0.00571563	0.0106371	0.00273089	0.0186195	0.00511385
rs34076006	0.153067	0.186175	0.19229	0.177515	0.19229	0.205275	0.205275	0.187412		rs77635204	0.099264	0.080888	0.064015	0.104416	0.126116	0.0949398		rs60867863	0.0636141	0.0543707	0.00408565	0.123442	0.0613781		rs113011930	0.0236682	0.061922	0.0363896	0.040694	0.0379914	0.040133		rs10607699	0.0147411	0.00535279	0.00115386	0.00257061	0.00324417	0.00171571	0.00650114	0.000741928	0.00035853	2.23426e-05	0.0039903	0.0327908	0.00609861
rs77206391	0.125277	0.144414	0.235027	0.206334	0.188449	0.190811	0.222597	0.187558		rs34287950	0.120509	0.150616	0.118652	0.102568	0.0809677	0.114663		rs35453727	0.0677383	0.0514721	0.104493	0.050099	0.0684506		rs72031009	0.0294192	0.0561194	0.047974	0.0649988	0.0612995	0.0519622		rs113011930	0.00586867	0.00332348	5.61237e-05	0.00162286	0.0003835	0.0486842	0.00360612	0.000359178	0.000503983	0.000666456	0.00472312	0.0104527	0.00668753
rs60867863	0.174464	0.178353	0.197283	0.197283	0.175001	0.197283	0.197283	0.188136		rs60867863	0.121021	0.108321	0.112146	0.112567	0.120557	0.114922		rs66477007	0.0533572	0.0824586	0.100832	0.0525284	0.072294		rs5787309	0.0461178	0.075958	0.0452501	0.0443733	0.0632079	0.0549814		rs34287950	0.028745	0.00648146	0.00292104	0.00687462	0.00480406	0.00803285	0.00583844	0.000125346	0.00741517	0.00436163	0.00549766	4.55424e-05	0.0067619
rs77635204	0.181678	0.149523	0.200323	0.21341	0.190716	0.21341	0.201213	0.192896		rs113011930	0.111432	0.173901	0.136667	0.104264	0.0880111	0.122855		rs113011930	0.086156	0.0810949	0.0534144	0.126968	0.0869083		rs67100350	0.0678781	0.0522999	0.102351	0.0968376	0.0968376	0.0832408		rs72085595	0.0327954	0.0083948	0.00548247	0.0088786	0.00212288	0.051902	0.0171951	0.00186531	0.00302704	0.00241469	0.0175745	0.000170401	0.0126519
rs145010051	0.196535	0.209906	0.209906	0.209906	0.209906	0.209906	0.209906	0.207996		rs145010051	0.209906	0.179035	0.209906	0.209906	0.209906	0.203732		rs145010051	0.196306	0.209906	0.209906	0.197372	0.203373		rs145010051	0.140635	0.187986	0.179726	0.163782	0.172447	0.168915		rs146875868	0.0325979	0.0193348	0.0053967	0.0124177	0.00852925	0.0234927	0.0239653	0.00739852	0.024546	0.00524545	0.0157048	0.00691482	0.015462
Note: Gansu Dongxiang, GDX; Hainan Li, HNL; Chinese Hunan Han, CHH; Chengdu Han, CDH; Guangdong Han, GDH;Hainan Han, HNH; Yunnan Miao, YNM; Beijing Han Chinese, CHB; Southern Han Chinese, CHS; Xishuangbanna Dai Chinese,CDX; Tokyo Japanese, JPT; Ho Chi Minh Kinh, KHV; African Caribbean in Barbados, ACB; African Ancestry in Southwest US, ASW; Esan in Nigeria, ESN; Gambian in Western Division-Mandin…

## Sheet: Supplementary Table Ⅹ
Supplementary Table Ⅹ. The confusion matrixes and statistics of the RF, XGBoost, SVM and DT models for the five continental biogeographic origins.
Random forest (RF)							Extreme gradient boosting (XGBoost)
Prediction of biogeographic origin	Africa	Europe	East_Asia	America	South_Asia		Prediction of biogeographic origin	Africa	Europe	East_Asia	America	South_Asia
Africa	163	2	0	4	1		Africa	165	0	0	5	2
Europe	1	113	0	27	15		Europe	0	99	0	18	14
East_Asia	0	2	701	20	29		East_Asia	0	0	694	3	10
America	1	1	0	28	2		America	0	16	4	45	11
South_Asia	0	7	2	7	75		South_Asia	0	10	5	15	85
Accuracy of biogeographic origin inference: 0.8993 95% CI : (0.8808, 0.9157)							Accuracy of biogeographic origin inference: 0.9059 95% CI : (0.888, 0.9218)
Support vector machine (SVM)							Decision tree (DT)
Prediction of biogeographic origin	Africa	Europe	East_Asia	America	South_Asia		Prediction of biogeographic origin	Africa	Europe	East_Asia	America	South_Asia
Africa	162	3	1	3	1		Africa	152	14	3	2	3
Europe	1	105	1	19	12		Europe	7	77	5	27	39
East_Asia	1	0	684	9	13		East_Asia	4	12	690	27	38
America	1	3	3	35	2		America	1	10	4	22	6
South_Asia	0	14	14	20	94		South_Asia	1	12	1	8	36
Accuracy of biogeographic origin inference: 0.8993 95% CI : (0.8808, 0.9157)							Accuracy of biogeographic origin inference: 0.8135 95% CI : (0.7903, 0.8351)
